# Supplementary material for: 3-(1-Hydr­oxy-2-phenyl­prop-2-en-1-yl)phenol
Source: Acta Crystallogr Sect E Struct Rep Online. 2010 Apr 10;66(Pt 5):o1033. doi: 10.1107/S1600536810012018 (PMC2979021; doi:10.1107/S1600536810012018)
Supplement: Supplementary file 1 [file e-66-o1033-sup1.cif]

##############################################################################
###                                                                        ###
###        Electronic paper (Acta Crystallographica Section E)             ###
###                                                                        ###
##############################################################################
#                                                                            #
# This CIF contains the data in a paper accepted for publication in Acta     #
# Crystallographica Section E. It conforms to the requirements of Notes      #
# for Authors for Section E, and has been peer reviewed under the auspices   #
# of the IUCr Commission on Journals.                                        #
#                                                                            #
# Full details of the Crystallographic Information File format               #
# are given in the paper "The Crystallographic Information File (CIF):       #
# a New Standard Archive File for Crystallography" by S. R. Hall, F. H.      #
# Allen and I. D. Brown [Acta Cryst. (1991), A47, 655-685].                  #
#                                                                            #
# The current version of the core CIF dictionary is obtainable from          #
# ftp://ftp.iucr.org/pub/cif_core.dic. The current version number is 2.4.    #
#                                                                            #
# Software is freely available for graphical display of the structure(s) in  #
# this CIF.  For information consult the CIF home page http://www.iucr.org/  #
# cif/home.html                                                              #
#                                                                            #
# This file may be used for bona fide research purposes within the           #
# scientific community so long as proper attribution is given to the journal # 
# article from which it was obtained.                                        #
#                                                                            #
##############################################################################
                                             
data_global
_audit_creation_method     SHELXL-97
_journal_date_recd_electronic     2010-03-29
_journal_date_accepted     2010-03-30
_journal_name_full     'Acta Crystallographica, Section E'
_journal_year     2010
_journal_volume     66
_journal_issue      5
_journal_page_first     o1033
_journal_page_last     o1033
_journal_paper_category     QO
_journal_coeditor_code     HG2665
_publ_contact_author_name     ' Ignez Caracelli '
_publ_contact_author_address
;
BioMat-Physics Department,
Univ Estadual Paulista,
UNESP,
17033-360 Bauru,
SP,
Brazil
;
_publ_contact_author_email     ignez@fc.unesp.br
_publ_contact_author_fax     ' 55 14 31036084 '
_publ_contact_author_phone     ' 55 14 3103 6094 '
_publ_section_title
;
3-(1-Hydroxy-2-phenylprop-2-en-1-yl)phenol
;
loop_
    _publ_author_name
    _publ_author_address
    'Caracelli, Ignez'
;
BioMat-Physics Department,
Univ Estadual Paulista,
UNESP,
17033-360 Bauru,
SP,
Brazil
;
    'Zukerman-Schpector, Julio'
;
Department of Chemistry,
Universidade Federal de S\~ao Carlos,
13565-905 S\~ao Carlos
SP
Brazil
;
    'Singh, Fateh V.'
;
Departamento de Farm\'acia,
Faculdade de Ci\^encias Farmac\^euticas,
Universidade de S\~ao Paulo,
S\~ao Paulo-SP
Brazil
;
    'Stefani, H\'elio A.'
;
Departamento de Farm\'acia,
Faculdade de Ci\^encias Farmac\^euticas,
Universidade de S\~ao Paulo,
S\~ao Paulo-SP
Brazil
;
    'Tiekink, Edward R. T.'
;
Department of Chemistry,
University of Malaya,
Kuala Lumpur 50603,
Malaysia
;
data_I
_audit_creation_method     SHELXL-97
_chemical_name_systematic
;
3-(1-Hydroxy-2-phenylprop-2-en-1-yl)phenol
;
_chemical_name_common     '?'
_chemical_formula_moiety     'C15 H14 O2'
_chemical_formula_sum     'C15 H14 O2'
_chemical_formula_iupac     'C15 H14 O2'
_chemical_formula_weight     226.28
_chemical_melting_point     ?
_symmetry_cell_setting     orthorhombic
_symmetry_space_group_name_H-M     'P 21 21 21'
_symmetry_space_group_name_Hall     'P 2ac 2ab  '
loop_
    _symmetry_equiv_pos_as_xyz
    'x, y, z'
    '-x+1/2, -y, z+1/2'
    '-x, y+1/2, -z+1/2'
    'x+1/2, -y+1/2, -z'
_cell_length_a     9.1301(2)
_cell_length_b     10.2026(2)
_cell_length_c     24.8379(6)
_cell_angle_alpha     90
_cell_angle_beta     90
_cell_angle_gamma     90
_cell_volume     2313.67(9)
_cell_formula_units_Z     8
_cell_measurement_reflns_used     9974
_cell_measurement_theta_min     2.5
_cell_measurement_theta_max     25.0
_cell_measurement_temperature     100(2)
_exptl_crystal_description     block
_exptl_crystal_colour     colourless
_exptl_crystal_size_max     0.27
_exptl_crystal_size_mid     0.13
_exptl_crystal_size_min     0.13
_exptl_crystal_density_diffrn     1.299
_exptl_crystal_density_meas     ?
_exptl_crystal_density_method     'not measured'
_exptl_crystal_F_000     960
_exptl_absorpt_coefficient_mu     0.085
_exptl_absorpt_correction_type     'multi-scan'
_exptl_absorpt_process_details     '(SADABS; Sheldrick, 1996)'
_exptl_absorpt_correction_T_min     0.883
_exptl_absorpt_correction_T_max     1
_exptl_special_details
;
;
_diffrn_ambient_temperature     100(2)
_diffrn_radiation_type     MoK\a
_diffrn_radiation_wavelength     0.71073
_diffrn_radiation_source     'sealed tube'
_diffrn_radiation_monochromator     'graphite'
_diffrn_measurement_device_type     'Bruker SMART APEXII'
_diffrn_measurement_method     '\f and \w scans'
_diffrn_detector_area_resol_mean     ?
_diffrn_reflns_number     31791
_diffrn_reflns_av_R_equivalents     0.042
_diffrn_reflns_av_sigmaI/netI     0.020
_diffrn_reflns_theta_min     1.6
_diffrn_reflns_theta_max     25.1
_diffrn_reflns_theta_full     25.0
_diffrn_measured_fraction_theta_max     1.000
_diffrn_measured_fraction_theta_full     1.000
_diffrn_reflns_limit_h_min     -10
_diffrn_reflns_limit_h_max     10
_diffrn_reflns_limit_k_min     -12
_diffrn_reflns_limit_k_max     11
_diffrn_reflns_limit_l_min     -29
_diffrn_reflns_limit_l_max     29
_diffrn_standards_number     0
_diffrn_standards_interval_count     ?
_diffrn_standards_decay_%     '<1'
_refine_special_details
;
Refinement of <i>F</i>^2^ against ALL reflections. The weighted <i>R</i>-factor
wR and goodness of fit <i>S</i> are based on <i>F</i>^2^, conventional
<i>R</i>-factors <i>R</i> are based on <i>F</i>, with <i>F</i> set to zero for
negative <i>F</i>^2^. The threshold expression of <i>F</i>^2^ >
\s(<i>F</i>^2^) is used only for calculating <i>R</i>-factors(gt) etc. and is
not relevant to the choice of reflections for refinement. <i>R</i>-factors
based on <i>F</i>^2^ are statistically about twice as large as those based on
<i>F</i>, and <i>R</i>- factors based on ALL data will be even larger.
;
_reflns_number_total     2368
_reflns_number_gt     2150
_reflns_threshold_expression     I>2\s(I)
_refine_ls_structure_factor_coef     Fsqd
_refine_ls_matrix_type     full
_refine_ls_R_factor_all     0.042
_refine_ls_R_factor_gt     0.035
_refine_ls_wR_factor_gt     0.081
_refine_ls_wR_factor_ref     0.084
_refine_ls_goodness_of_fit_ref     1.15
_refine_ls_restrained_S_all     1.15
_refine_ls_number_reflns     2368
_refine_ls_number_parameters     311
_refine_ls_number_restraints     0
_refine_ls_hydrogen_treatment     constr
_refine_ls_weighting_scheme     calc
_refine_ls_weighting_details
         'calc w=1/[\s^2^(Fo^2^)+(0.0381P)^2^+0.6989P] where P=(Fo^2^+2Fc^2^)/3'
_atom_sites_solution_hydrogens     geom
_atom_sites_solution_primary     direct
_atom_sites_solution_secondary     difmap
_refine_ls_shift/su_max     0.000
_refine_ls_shift/su_max_lt     0.001
_refine_ls_shift/su_mean     0.000
_refine_diff_density_max     0.17
_refine_diff_density_min     -0.15
_refine_ls_extinction_method     none
_refine_ls_extinction_coef     ?
_refine_ls_abs_structure_details     ?
_refine_ls_abs_structure_Flack     ?
loop_
    _atom_type_symbol
    _atom_type_description
    _atom_type_scat_dispersion_real
    _atom_type_scat_dispersion_imag
    _atom_type_scat_source
    'C' 'C' 0.0033 0.0016
                         'International Tables Vol C Tables 4.2.6.8 and 6.1.1.4'
    'H' 'H' 0.0000 0.0000
                         'International Tables Vol C Tables 4.2.6.8 and 6.1.1.4'
    'Te' 'Te' -0.5308 1.6751
                         'International Tables Vol C Tables 4.2.6.8 and 6.1.1.4'
_computing_data_collection     'APEX2 (Bruker, 2007)'
_computing_cell_refinement     'SAINT (Bruker, 2007)'
_computing_data_reduction     'SAINT (Bruker, 2007)'
_computing_structure_solution     'SIR97 (Altomare <i>et al.</i>,  1999)'
_computing_structure_refinement     'SHELXL97 (Sheldrick, 2008)'
_computing_molecular_graphics
;
ORTEP-3 (Farrugia, 1997), DIAMOND (Brandenburg, 2006) and
MarvinSketch (Chemaxon, 2009)
;
_computing_publication_material     'publCIF (Westrip, 2010)'
loop_
    _atom_site_type_symbol
    _atom_site_label
    _atom_site_fract_x
    _atom_site_fract_y
    _atom_site_fract_z
    _atom_site_U_iso_or_equiv
    _atom_site_adp_type
    _atom_site_calc_flag
    _atom_site_refinement_flags
    _atom_site_occupancy
    _atom_site_disorder_assembly
    _atom_site_disorder_group
    O O1 1.06075(18) 0.29142(16) 0.21652(7) 0.0217(4) Uani d . 1 . .
    H H1O 0.9766 0.2581 0.2163 0.033 Uiso calc R 1 . .
    O O2 0.70773(18) 0.69539(17) 0.21929(6) 0.0203(4) Uani d . 1 . .
    H H2O 0.7719 0.7160 0.2420 0.031 Uiso calc R 1 . .
    C C1 1.0535(3) 0.4174(2) 0.19749(8) 0.0177(5) Uani d . 1 . .
    C C2 0.9221(3) 0.4834(3) 0.19232(9) 0.0177(5) Uani d . 1 . .
    H H2 0.8332 0.4418 0.2023 0.021 Uiso calc R 1 . .
    C C3 0.9201(3) 0.6112(2) 0.17244(9) 0.0169(5) Uani d . 1 . .
    C C4 1.0502(3) 0.6719(3) 0.15824(9) 0.0189(5) Uani d . 1 . .
    H H4 1.0492 0.7590 0.1447 0.023 Uiso calc R 1 . .
    C C5 1.1816(3) 0.6054(2) 0.16377(9) 0.0194(5) Uani d . 1 . .
    H H5 1.2708 0.6474 0.1541 0.023 Uiso calc R 1 . .
    C C6 1.1841(3) 0.4781(3) 0.18328(9) 0.0194(5) Uani d . 1 . .
    H H6 1.2744 0.4327 0.1869 0.023 Uiso calc R 1 . .
    C C7 0.7742(2) 0.6817(2) 0.16736(9) 0.0176(5) Uani d . 1 . .
    H H7 0.7917 0.7710 0.1520 0.021 Uiso calc R 1 . .
    C C8 0.6701(3) 0.6085(2) 0.13080(9) 0.0177(5) Uani d . 1 . .
    C C9 0.5564(3) 0.5408(2) 0.14915(10) 0.0204(5) Uani d . 1 . .
    H H9A 0.4929 0.4973 0.1247 0.025 Uiso calc R 1 . .
    H H9B 0.5384 0.5359 0.1868 0.025 Uiso calc R 1 . .
    C C10 0.7000(3) 0.6172(2) 0.07155(9) 0.0182(5) Uani d . 1 . .
    C C11 0.6005(3) 0.6817(3) 0.03877(10) 0.0260(6) Uani d . 1 . .
    H H11 0.5163 0.7213 0.0543 0.031 Uiso calc R 1 . .
    C C12 0.6225(3) 0.6892(3) -0.01631(10) 0.0288(6) Uani d . 1 . .
    H H12 0.5540 0.7345 -0.0383 0.035 Uiso calc R 1 . .
    C C13 0.7432(3) 0.6313(3) -0.03926(10) 0.0270(6) Uani d . 1 . .
    H H13 0.7582 0.6362 -0.0771 0.032 Uiso calc R 1 . .
    C C14 0.8429(3) 0.5659(3) -0.00699(10) 0.0286(6) Uani d . 1 . .
    H H14 0.9257 0.5247 -0.0228 0.034 Uiso calc R 1 . .
    C C15 0.8223(3) 0.5602(3) 0.04816(10) 0.0242(6) Uani d . 1 . .
    H H15 0.8925 0.5171 0.0701 0.029 Uiso calc R 1 . .
    O O3 0.43410(18) -0.19891(17) 0.22734(7) 0.0221(4) Uani d . 1 . .
    H H3O 0.5183 -0.2321 0.2274 0.033 Uiso calc R 1 . .
    O O4 0.78763(17) 0.18479(17) 0.20933(6) 0.0200(4) Uani d . 1 . .
    H H4O 0.7310 0.2091 0.2341 0.030 Uiso calc R 1 . .
    C C16 0.4372(3) -0.0816(2) 0.20043(9) 0.0171(5) Uani d . 1 . .
    C C17 0.5664(3) -0.0131(2) 0.19299(9) 0.0186(5) Uani d . 1 . .
    H H17 0.6560 -0.0481 0.2061 0.022 Uiso calc R 1 . .
    C C18 0.5656(3) 0.1067(2) 0.16646(9) 0.0168(5) Uani d . 1 . .
    C C19 0.4346(3) 0.1569(2) 0.14687(9) 0.0205(5) Uani d . 1 . .
    H H19 0.4335 0.2381 0.1282 0.025 Uiso calc R 1 . .
    C C20 0.3058(3) 0.0881(2) 0.15472(9) 0.0208(5) Uani d . 1 . .
    H H20 0.2162 0.1228 0.1415 0.025 Uiso calc R 1 . .
    C C21 0.3063(3) -0.0308(3) 0.18165(9) 0.0188(5) Uani d . 1 . .
    H H21 0.2173 -0.0772 0.1872 0.023 Uiso calc R 1 . .
    C C22 0.7091(3) 0.1805(2) 0.15946(9) 0.0180(5) Uani d . 1 . .
    H H22 0.6873 0.2722 0.1476 0.022 Uiso calc R 1 . .
    C C23 0.8034(3) 0.1145(2) 0.11719(9) 0.0181(5) Uani d . 1 . .
    C C24 0.9210(3) 0.0451(3) 0.13067(10) 0.0237(6) Uani d . 1 . .
    H H24A 0.9762 0.0015 0.1036 0.028 Uiso calc R 1 . .
    H H24B 0.9499 0.0391 0.1673 0.028 Uiso calc R 1 . .
    C C25 0.7532(3) 0.1273(2) 0.06044(9) 0.0198(5) Uani d . 1 . .
    C C26 0.6886(3) 0.2420(3) 0.04143(10) 0.0291(6) Uani d . 1 . .
    H H26 0.6748 0.3136 0.0653 0.035 Uiso calc R 1 . .
    C C27 0.6439(3) 0.2536(3) -0.01169(11) 0.0367(7) Uani d . 1 . .
    H H27 0.5991 0.3323 -0.0239 0.044 Uiso calc R 1 . .
    C C28 0.6648(3) 0.1505(3) -0.04687(11) 0.0349(7) Uani d . 1 . .
    H H28 0.6359 0.1585 -0.0835 0.042 Uiso calc R 1 . .
    C C29 0.7273(3) 0.0368(3) -0.02884(10) 0.0325(7) Uani d . 1 . .
    H H29 0.7414 -0.0342 -0.0530 0.039 Uiso calc R 1 . .
    C C30 0.7702(3) 0.0245(3) 0.02443(10) 0.0258(6) Uani d . 1 . .
    H H30 0.8119 -0.0556 0.0365 0.031 Uiso calc R 1 . .
loop_
    _atom_site_aniso_label
    _atom_site_aniso_U_11
    _atom_site_aniso_U_22
    _atom_site_aniso_U_33
    _atom_site_aniso_U_12
    _atom_site_aniso_U_13
    _atom_site_aniso_U_23
    O1 0.0130(8) 0.0196(9) 0.0326(9) -0.0014(8) -0.0031(8) 0.0047(8)
    O2 0.0157(9) 0.0261(9) 0.0192(8) 0.0022(8) -0.0011(7) -0.0020(8)
    C1 0.0173(12) 0.0196(13) 0.0163(11) -0.0006(11) -0.0021(10) -0.0016(10)
    C2 0.0105(11) 0.0241(14) 0.0186(11) -0.0027(11) -0.0003(9) -0.0010(10)
    C3 0.0148(12) 0.0191(13) 0.0167(11) 0.0003(11) -0.0027(9) -0.0034(10)
    C4 0.0194(12) 0.0205(14) 0.0169(11) -0.0013(11) -0.0009(10) -0.0009(10)
    C5 0.0140(12) 0.0239(14) 0.0205(11) -0.0079(11) 0.0009(10) -0.0031(11)
    C6 0.0120(12) 0.0251(14) 0.0212(11) 0.0015(11) -0.0011(10) -0.0029(10)
    C7 0.0157(12) 0.0172(12) 0.0197(11) -0.0014(11) -0.0002(9) 0.0015(10)
    C8 0.0124(12) 0.0159(13) 0.0248(12) 0.0032(11) -0.0013(10) -0.0007(10)
    C9 0.0142(12) 0.0235(14) 0.0236(12) -0.0002(11) -0.0026(10) -0.0011(11)
    C10 0.0151(12) 0.0131(12) 0.0263(12) -0.0042(11) -0.0008(10) -0.0006(10)
    C11 0.0214(14) 0.0273(14) 0.0293(13) 0.0040(12) -0.0024(11) 0.0007(12)
    C12 0.0275(15) 0.0305(15) 0.0283(13) 0.0014(13) -0.0069(12) 0.0050(12)
    C13 0.0319(15) 0.0264(14) 0.0226(12) -0.0094(13) 0.0003(11) 0.0001(11)
    C14 0.0243(14) 0.0334(16) 0.0282(13) -0.0034(13) 0.0043(11) -0.0058(12)
    C15 0.0186(13) 0.0274(14) 0.0266(12) 0.0011(12) -0.0021(11) -0.0010(11)
    O3 0.0142(9) 0.0208(9) 0.0313(9) 0.0014(8) 0.0024(7) 0.0046(8)
    O4 0.0149(8) 0.0252(9) 0.0198(8) -0.0019(8) 0.0012(7) -0.0015(7)
    C16 0.0157(12) 0.0163(12) 0.0194(11) -0.0012(11) 0.0025(10) -0.0034(10)
    C17 0.0137(12) 0.0216(14) 0.0204(11) 0.0005(11) -0.0003(10) -0.0025(10)
    C18 0.0143(12) 0.0183(13) 0.0178(11) -0.0012(11) -0.0001(9) -0.0036(10)
    C19 0.0198(13) 0.0191(14) 0.0227(12) 0.0015(11) 0.0001(10) -0.0006(10)
    C20 0.0123(12) 0.0244(14) 0.0255(12) -0.0001(11) -0.0031(10) -0.0018(11)
    C21 0.0136(12) 0.0216(13) 0.0211(11) -0.0045(11) 0.0017(10) -0.0037(10)
    C22 0.0181(12) 0.0167(12) 0.0192(11) -0.0018(11) -0.0024(10) 0.0012(10)
    C23 0.0146(12) 0.0163(12) 0.0235(11) -0.0056(11) 0.0025(10) -0.0004(10)
    C24 0.0175(13) 0.0263(14) 0.0273(13) -0.0031(12) 0.0021(11) -0.0024(11)
    C25 0.0137(12) 0.0219(13) 0.0239(12) -0.0058(11) 0.0033(10) 0.0012(10)
    C26 0.0357(16) 0.0253(14) 0.0262(13) -0.0008(13) 0.0011(12) -0.0013(11)
    C27 0.0452(19) 0.0330(16) 0.0318(15) -0.0030(14) -0.0044(13) 0.0088(14)
    C28 0.0398(17) 0.0419(18) 0.0229(13) -0.0148(15) -0.0025(13) 0.0022(12)
    C29 0.0343(16) 0.0360(16) 0.0272(13) -0.0089(14) 0.0029(12) -0.0085(12)
    C30 0.0230(14) 0.0271(14) 0.0273(13) -0.0030(12) 0.0024(11) -0.0026(11)
_geom_special_details
;
All s.u.'s (except the s.u. in the dihedral angle between two l.s. planes) are
estimated using the full covariance matrix. The cell s.u.'s are taken into
account individually in the estimation of s.u.'s in distances, angles and
torsion angles; correlations between s.u.'s in cell parameters are only used
when they are defined by crystal symmetry. An approximate (isotropic)
treatment of cell s.u.'s is used for estimating s.u.'s involving l.s. planes.
;
loop_
    _geom_bond_atom_site_label_1
    _geom_bond_atom_site_label_2
    _geom_bond_site_symmetry_2
    _geom_bond_distance
    _geom_bond_publ_flag
    O1 C1 . 1.371(3) ?
    O1 H1O . 0.8400 ?
    O2 C7 . 1.432(3) ?
    O2 H2O . 0.8400 ?
    C1 C2 . 1.382(3) ?
    C1 C6 . 1.389(4) ?
    C2 C3 . 1.394(4) ?
    C2 H2 . 0.9500 ?
    C3 C4 . 1.385(3) ?
    C3 C7 . 1.520(3) ?
    C4 C5 . 1.386(3) ?
    C4 H4 . 0.9500 ?
    C5 C6 . 1.387(4) ?
    C5 H5 . 0.9500 ?
    C6 H6 . 0.9500 ?
    C7 C8 . 1.512(3) ?
    C7 H7 . 1.0000 ?
    C8 C9 . 1.327(3) ?
    C8 C10 . 1.499(3) ?
    C9 H9A . 0.9500 ?
    C9 H9B . 0.9500 ?
    C10 C11 . 1.386(3) ?
    C10 C15 . 1.387(3) ?
    C11 C12 . 1.385(4) ?
    C11 H11 . 0.9500 ?
    C12 C13 . 1.374(4) ?
    C12 H12 . 0.9500 ?
    C13 C14 . 1.384(4) ?
    C13 H13 . 0.9500 ?
    C14 C15 . 1.384(3) ?
    C14 H14 . 0.9500 ?
    C15 H15 . 0.9500 ?
    O3 C16 . 1.371(3) ?
    O3 H3O . 0.8400 ?
    O4 C22 . 1.432(3) ?
    O4 H4O . 0.8400 ?
    C16 C21 . 1.383(3) ?
    C16 C17 . 1.384(3) ?
    C17 C18 . 1.389(3) ?
    C17 H17 . 0.9500 ?
    C18 C19 . 1.388(3) ?
    C18 C22 . 1.521(3) ?
    C19 C20 . 1.383(3) ?
    C19 H19 . 0.9500 ?
    C20 C21 . 1.386(4) ?
    C20 H20 . 0.9500 ?
    C21 H21 . 0.9500 ?
    C22 C23 . 1.516(3) ?
    C22 H22 . 1.0000 ?
    C23 C24 . 1.329(3) ?
    C23 C25 . 1.488(3) ?
    C24 H24A . 0.9500 ?
    C24 H24B . 0.9500 ?
    C25 C30 . 1.388(3) ?
    C25 C26 . 1.393(4) ?
    C26 C27 . 1.386(4) ?
    C26 H26 . 0.9500 ?
    C27 C28 . 1.381(4) ?
    C27 H27 . 0.9500 ?
    C28 C29 . 1.368(4) ?
    C28 H28 . 0.9500 ?
    C29 C30 . 1.385(4) ?
    C29 H29 . 0.9500 ?
    C30 H30 . 0.9500 ?
loop_
    _geom_angle_atom_site_label_1
    _geom_angle_atom_site_label_2
    _geom_angle_atom_site_label_3
    _geom_angle_site_symmetry_1
    _geom_angle_site_symmetry_3
    _geom_angle
    _geom_angle_publ_flag
    C1 O1 H1O . . 109.5 ?
    C7 O2 H2O . . 109.5 ?
    O1 C1 C2 . . 122.1(2) ?
    O1 C1 C6 . . 117.6(2) ?
    C2 C1 C6 . . 120.3(2) ?
    C1 C2 C3 . . 120.0(2) ?
    C1 C2 H2 . . 120.0 ?
    C3 C2 H2 . . 120.0 ?
    C4 C3 C2 . . 119.8(2) ?
    C4 C3 C7 . . 121.3(2) ?
    C2 C3 C7 . . 118.9(2) ?
    C3 C4 C5 . . 119.9(2) ?
    C3 C4 H4 . . 120.0 ?
    C5 C4 H4 . . 120.0 ?
    C4 C5 C6 . . 120.5(2) ?
    C4 C5 H5 . . 119.8 ?
    C6 C5 H5 . . 119.8 ?
    C5 C6 C1 . . 119.5(2) ?
    C5 C6 H6 . . 120.3 ?
    C1 C6 H6 . . 120.3 ?
    O2 C7 C8 . . 108.83(18) ?
    O2 C7 C3 . . 110.03(18) ?
    C8 C7 C3 . . 111.52(19) ?
    O2 C7 H7 . . 108.8 ?
    C8 C7 H7 . . 108.8 ?
    C3 C7 H7 . . 108.8 ?
    C9 C8 C10 . . 120.7(2) ?
    C9 C8 C7 . . 122.8(2) ?
    C10 C8 C7 . . 116.5(2) ?
    C8 C9 H9A . . 120.0 ?
    C8 C9 H9B . . 120.0 ?
    H9A C9 H9B . . 120.0 ?
    C11 C10 C15 . . 118.7(2) ?
    C11 C10 C8 . . 119.1(2) ?
    C15 C10 C8 . . 122.2(2) ?
    C12 C11 C10 . . 120.8(2) ?
    C12 C11 H11 . . 119.6 ?
    C10 C11 H11 . . 119.6 ?
    C13 C12 C11 . . 120.1(2) ?
    C13 C12 H12 . . 119.9 ?
    C11 C12 H12 . . 119.9 ?
    C12 C13 C14 . . 119.6(2) ?
    C12 C13 H13 . . 120.2 ?
    C14 C13 H13 . . 120.2 ?
    C15 C14 C13 . . 120.3(3) ?
    C15 C14 H14 . . 119.9 ?
    C13 C14 H14 . . 119.9 ?
    C14 C15 C10 . . 120.4(2) ?
    C14 C15 H15 . . 119.8 ?
    C10 C15 H15 . . 119.8 ?
    C16 O3 H3O . . 109.5 ?
    C22 O4 H4O . . 109.5 ?
    O3 C16 C21 . . 118.3(2) ?
    O3 C16 C17 . . 121.6(2) ?
    C21 C16 C17 . . 120.1(2) ?
    C16 C17 C18 . . 120.2(2) ?
    C16 C17 H17 . . 119.9 ?
    C18 C17 H17 . . 119.9 ?
    C19 C18 C17 . . 119.7(2) ?
    C19 C18 C22 . . 121.3(2) ?
    C17 C18 C22 . . 119.0(2) ?
    C20 C19 C18 . . 119.7(2) ?
    C20 C19 H19 . . 120.1 ?
    C18 C19 H19 . . 120.1 ?
    C19 C20 C21 . . 120.6(2) ?
    C19 C20 H20 . . 119.7 ?
    C21 C20 H20 . . 119.7 ?
    C16 C21 C20 . . 119.6(2) ?
    C16 C21 H21 . . 120.2 ?
    C20 C21 H21 . . 120.2 ?
    O4 C22 C23 . . 109.16(19) ?
    O4 C22 C18 . . 110.34(18) ?
    C23 C22 C18 . . 110.42(19) ?
    O4 C22 H22 . . 109.0 ?
    C23 C22 H22 . . 109.0 ?
    C18 C22 H22 . . 109.0 ?
    C24 C23 C25 . . 122.3(2) ?
    C24 C23 C22 . . 121.4(2) ?
    C25 C23 C22 . . 116.2(2) ?
    C23 C24 H24A . . 120.0 ?
    C23 C24 H24B . . 120.0 ?
    H24A C24 H24B . . 120.0 ?
    C30 C25 C26 . . 117.7(2) ?
    C30 C25 C23 . . 120.6(2) ?
    C26 C25 C23 . . 121.7(2) ?
    C27 C26 C25 . . 121.3(3) ?
    C27 C26 H26 . . 119.4 ?
    C25 C26 H26 . . 119.4 ?
    C28 C27 C26 . . 119.8(3) ?
    C28 C27 H27 . . 120.1 ?
    C26 C27 H27 . . 120.1 ?
    C29 C28 C27 . . 119.8(2) ?
    C29 C28 H28 . . 120.1 ?
    C27 C28 H28 . . 120.1 ?
    C28 C29 C30 . . 120.5(3) ?
    C28 C29 H29 . . 119.7 ?
    C30 C29 H29 . . 119.7 ?
    C29 C30 C25 . . 121.0(3) ?
    C29 C30 H30 . . 119.5 ?
    C25 C30 H30 . . 119.5 ?
loop_
    _geom_torsion_atom_site_label_1
    _geom_torsion_atom_site_label_2
    _geom_torsion_atom_site_label_3
    _geom_torsion_atom_site_label_4
    _geom_torsion_site_symmetry_1
    _geom_torsion_site_symmetry_2
    _geom_torsion_site_symmetry_3
    _geom_torsion_site_symmetry_4
    _geom_torsion
    _geom_torsion_publ_flag
    O1 C1 C2 C3 . . . . -179.59(19) ?
    C6 C1 C2 C3 . . . . 0.4(3) ?
    C1 C2 C3 C4 . . . . -0.4(3) ?
    C1 C2 C3 C7 . . . . -179.8(2) ?
    C2 C3 C4 C5 . . . . 0.1(3) ?
    C7 C3 C4 C5 . . . . 179.4(2) ?
    C3 C4 C5 C6 . . . . 0.3(3) ?
    C4 C5 C6 C1 . . . . -0.2(3) ?
    O1 C1 C6 C5 . . . . 179.91(19) ?
    C2 C1 C6 C5 . . . . -0.1(3) ?
    C4 C3 C7 O2 . . . . -117.5(2) ?
    C2 C3 C7 O2 . . . . 61.8(3) ?
    C4 C3 C7 C8 . . . . 121.6(2) ?
    C2 C3 C7 C8 . . . . -59.0(3) ?
    O2 C7 C8 C9 . . . . -15.8(3) ?
    C3 C7 C8 C9 . . . . 105.8(3) ?
    O2 C7 C8 C10 . . . . 163.3(2) ?
    C3 C7 C8 C10 . . . . -75.2(3) ?
    C9 C8 C10 C11 . . . . 65.5(3) ?
    C7 C8 C10 C11 . . . . -113.6(3) ?
    C9 C8 C10 C15 . . . . -113.0(3) ?
    C7 C8 C10 C15 . . . . 67.9(3) ?
    C15 C10 C11 C12 . . . . 0.1(4) ?
    C8 C10 C11 C12 . . . . -178.5(2) ?
    C10 C11 C12 C13 . . . . 0.6(4) ?
    C11 C12 C13 C14 . . . . -0.2(4) ?
    C12 C13 C14 C15 . . . . -0.9(4) ?
    C13 C14 C15 C10 . . . . 1.6(4) ?
    C11 C10 C15 C14 . . . . -1.2(4) ?
    C8 C10 C15 C14 . . . . 177.3(2) ?
    O3 C16 C17 C18 . . . . -178.75(19) ?
    C21 C16 C17 C18 . . . . -0.2(3) ?
    C16 C17 C18 C19 . . . . -0.7(3) ?
    C16 C17 C18 C22 . . . . 179.3(2) ?
    C17 C18 C19 C20 . . . . 1.1(3) ?
    C22 C18 C19 C20 . . . . -179.0(2) ?
    C18 C19 C20 C21 . . . . -0.4(4) ?
    O3 C16 C21 C20 . . . . 179.43(19) ?
    C17 C16 C21 C20 . . . . 0.9(3) ?
    C19 C20 C21 C16 . . . . -0.5(3) ?
    C19 C18 C22 O4 . . . . 132.6(2) ?
    C17 C18 C22 O4 . . . . -47.4(3) ?
    C19 C18 C22 C23 . . . . -106.6(2) ?
    C17 C18 C22 C23 . . . . 73.3(3) ?
    O4 C22 C23 C24 . . . . 15.4(3) ?
    C18 C22 C23 C24 . . . . -106.1(3) ?
    O4 C22 C23 C25 . . . . -167.12(19) ?
    C18 C22 C23 C25 . . . . 71.4(3) ?
    C24 C23 C25 C30 . . . . 33.9(4) ?
    C22 C23 C25 C30 . . . . -143.6(2) ?
    C24 C23 C25 C26 . . . . -145.8(3) ?
    C22 C23 C25 C26 . . . . 36.8(3) ?
    C30 C25 C26 C27 . . . . -0.6(4) ?
    C23 C25 C26 C27 . . . . 179.1(3) ?
    C25 C26 C27 C28 . . . . -0.7(4) ?
    C26 C27 C28 C29 . . . . 1.1(4) ?
    C27 C28 C29 C30 . . . . -0.2(4) ?
    C28 C29 C30 C25 . . . . -1.1(4) ?
    C26 C25 C30 C29 . . . . 1.4(4) ?
    C23 C25 C30 C29 . . . . -178.3(2) ?
loop_
    _geom_hbond_atom_site_label_D
    _geom_hbond_atom_site_label_H
    _geom_hbond_atom_site_label_A
    _geom_hbond_site_symmetry_A
    _geom_hbond_distance_DH
    _geom_hbond_distance_HA
    _geom_hbond_distance_DA
    _geom_hbond_angle_DHA
    C9 H9b O2 1_555 0.95 2.39 2.726(3) 101
    C24 H24b O4 1_555 0.95 2.34 2.708(3) 102
    O1 H1O O4 1_555 0.84 1.89 2.727(2) 175
    O2 H2O O1 3_755 0.84 2.00 2.823(2) 168
    O3 H3O O2 1_545 0.84 1.89 2.728(2) 174
    O4 H4O O3 3_655 0.84 2.02 2.825(2) 161
