# Supplementary material for: 3-(1-Hydr­oxy-2-phenyl­prop-2-en-1-yl)phenol
Source: Acta Crystallogr Sect E Struct Rep Online. 2010 Apr 10;66(Pt 5):o1033. doi: 10.1107/S1600536810012018 (PMC2979021; doi:10.1107/S1600536810012018)
Supplement: Supplementary file 2 [file e-66-o1033-Isup2.hkl]

#
# h,k,l, Fc-squared, Fo-squared, sigma(Fo-squared) and status flag
#
data_I
_shelx_title ' Julio_001_0m in P2(1)2(1)2(1)'
_shelx_refln_list_code          4
_shelx_F_calc_maximum      224.58
_exptl_crystal_F_000       959.89
_reflns_d_resolution_high  0.8372
 
loop_
 _symmetry_equiv_pos_as_xyz
 'x, y, z'
 '-x+1/2, -y, z+1/2'
 '-x, y+1/2, -z+1/2'
 'x+1/2, -y+1/2, -z'
 
_cell_length_a     9.1301
_cell_length_b    10.2026
_cell_length_c    24.8379
_cell_angle_alpha  90.000
_cell_angle_beta   90.000
_cell_angle_gamma  90.000
 
_shelx_F_squared_multiplier     1.000
 
loop_
 _refln_index_h
 _refln_index_k
 _refln_index_l
 _refln_F_squared_calc
 _refln_F_squared_meas
 _refln_F_squared_sigma
 _refln_observed_status
   2   0   0    17798.86    18623.23    186.40 o
   4   0   0     1712.83     1790.67     21.55 o
   6   0   0     2689.96     3008.61     37.98 o
   8   0   0    10037.53    10108.29    174.16 o
  10   0   0        8.06       19.02     11.30 o
   1   1   0       99.32       97.59      1.91 o
   2   1   0      244.53      229.12      7.25 o
   3   1   0     1668.87     1682.20     17.64 o
   4   1   0     1014.90     1091.26     11.23 o
   5   1   0      729.27      764.23      8.44 o
   6   1   0       17.22       25.35     12.92 o
   7   1   0       31.76       49.38      4.35 o
   8   1   0      208.60      230.40      9.64 o
   9   1   0      122.65      137.14     11.73 o
  10   1   0      200.94      220.36     23.61 o
   0   2   0      184.47      187.05      4.18 o
   1   2   0      648.34      638.24     19.80 o
   2   2   0       22.32       32.61      3.47 o
   3   2   0      131.72      126.72      3.74 o
   4   2   0        3.07       -4.68      3.12 o
   5   2   0        2.65        0.48      2.75 o
   6   2   0       11.38       27.51      3.48 o
   7   2   0        0.10        0.70      4.16 o
   8   2   0      362.95      470.18     31.89 o
   9   2   0        1.20       10.95      9.09 o
  10   2   0        6.07       15.16     12.12 o
   1   3   0     1080.41     1190.69     41.92 o
   2   3   0      460.99      518.76     10.62 o
   3   3   0       29.64       37.48      3.32 o
   4   3   0      855.30     1253.85     44.87 o
   5   3   0      200.30      222.93     14.20 o
   6   3   0      219.25      224.32      7.00 o
   7   3   0      728.86      703.29     18.69 o
   8   3   0       18.96       43.42     12.46 o
   9   3   0        4.49       25.63     13.06 o
  10   3   0       32.13       36.98     10.72 o
   0   4   0      108.21      155.47      4.68 o
   1   4   0      936.61      938.09     10.18 o
   2   4   0     1646.41     1864.55     42.17 o
   3   4   0     1556.89     1520.37     16.09 o
   4   4   0       71.17       94.39      5.07 o
   5   4   0      104.50      108.03      5.44 o
   6   4   0        7.83        0.25      5.26 o
   7   4   0       35.45       42.66      7.90 o
   8   4   0       11.29       26.70     10.58 o
   9   4   0        5.58       26.28      8.79 o
  10   4   0        1.58       22.01     15.08 o
   1   5   0      261.86      300.17     11.43 o
   2   5   0     1448.87     1677.60     54.48 o
   3   5   0      569.49      519.72      8.79 o
   4   5   0     1500.85     1420.46     17.73 o
   5   5   0        0.20       28.12     15.88 o
   6   5   0      171.58      165.45      8.60 o
   7   5   0      245.76      220.24     16.16 o
   8   5   0       53.80       48.64      9.28 o
   9   5   0        6.25       26.66      9.20 o
   0   6   0      469.85      438.63     24.08 o
   1   6   0        0.75       16.53      5.83 o
   2   6   0       46.64       38.55      3.60 o
   3   6   0       64.80       61.40      5.19 o
   4   6   0      296.02      295.95      8.82 o
   5   6   0       30.60       31.95      6.20 o
   6   6   0      984.38      961.18     18.58 o
   7   6   0        0.46       24.89      6.67 o
   8   6   0      121.42      100.57     11.28 o
   9   6   0       54.19       84.28     24.35 o
   1   7   0      648.73      653.09      9.76 o
   2   7   0      288.23      329.53     11.43 o
   3   7   0       76.83       78.06      5.93 o
   4   7   0     4593.67     4475.58     53.17 o
   5   7   0      202.81      204.15     11.07 o
   6   7   0       77.35      106.91     11.29 o
   7   7   0       70.24       64.00      8.41 o
   8   7   0       59.45       76.30     13.65 o
   0   8   0      340.91      296.68     11.77 o
   1   8   0        5.03        0.66      4.43 o
   2   8   0      105.80      140.82      7.43 o
   3   8   0        0.75       69.77     17.09 o
   4   8   0        5.87        5.85      7.85 o
   5   8   0       93.66       95.79      8.33 o
   6   8   0       56.51       97.49      9.66 o
   7   8   0       25.08       21.79      9.68 o
   8   8   0       16.41       50.07     12.45 o
   1   9   0       20.31       23.15      6.61 o
   2   9   0        9.83       23.07     10.18 o
   3   9   0       42.95       62.65     10.26 o
   4   9   0     2986.63     3276.15     63.15 o
   5   9   0        3.97       31.64     10.10 o
   6   9   0      199.15      163.23     17.17 o
   7   9   0       48.99       57.38     10.30 o
   0  10   0      829.05      816.75     40.71 o
   1  10   0       22.96       41.42     16.40 o
   2  10   0        1.17        9.11      9.11 o
   3  10   0        1.75        5.05      7.96 o
   4  10   0       10.34       30.34      6.93 o
   5  10   0       43.38       64.95     12.60 o
   6  10   0      109.17      163.67     12.73 o
   1  11   0       29.90       48.20     12.71 o
   2  11   0      171.96      212.86     27.72 o
   3  11   0        1.14       34.00     12.35 o
   4  11   0     1060.85     1099.48     33.79 o
   0  12   0       67.07      122.75     24.85 o
   1  12   0        1.26       55.69     14.91 o
   1   0   1       11.29       21.21      0.63 o
   2   0   1     4135.86     4209.65     30.32 o
   3   0   1       22.51       20.76      1.74 o
   4   0   1       88.12       93.21      3.00 o
   5   0   1        9.98        9.68      2.16 o
   6   0   1       10.82       16.29      3.44 o
   7   0   1       27.66       31.66      4.01 o
   8   0   1       99.16      115.82      8.17 o
   9   0   1       51.20       88.19      8.83 o
  10   0   1       19.48       16.70      8.39 o
   0   1   1        4.62        5.54      0.75 o
   1   1   1     1364.73     1318.65      8.73 o
   2   1   1     6451.11     6344.05     34.00 o
   3   1   1      688.02      777.64     13.84 o
   4   1   1     1098.38     1292.82     12.29 o
   5   1   1       66.66       68.60      2.25 o
   6   1   1     2227.89     2427.30     39.09 o
   7   1   1        7.39       11.27      2.62 o
   8   1   1       99.07      109.74      5.56 o
   9   1   1      399.88      391.80      9.66 o
  10   1   1       85.09       96.72      9.82 o
   0   2   1    16310.41    16077.58    114.70 o
   1   2   1    26899.76    27198.40    258.50 o
   2   2   1    14202.43    14014.07     78.91 o
   3   2   1      939.94      949.27      6.72 o
   4   2   1      986.99      971.01      7.63 o
   5   2   1      194.08      213.79      3.76 o
   6   2   1       41.91       41.06      2.27 o
   7   2   1       16.70       19.61      3.45 o
   8   2   1      272.54      302.72      7.96 o
   9   2   1       40.30       49.58      7.18 o
  10   2   1      362.70      395.20     15.21 o
   0   3   1     1405.50     1356.19     12.57 o
   1   3   1        0.24       -1.51      1.39 o
   2   3   1     3314.01     3345.63     21.22 o
   3   3   1     1704.05     1760.60     12.05 o
   4   3   1     1205.85     1398.51     19.53 o
   5   3   1       99.47      117.62      3.73 o
   6   3   1     1401.07     1368.04     13.18 o
   7   3   1      120.09      119.92      6.48 o
   8   3   1      156.56      162.67      7.98 o
   9   3   1      151.67      157.45      8.99 o
  10   3   1      144.87      194.59     10.78 o
   0   4   1     1862.23     1796.25     16.44 o
   1   4   1       77.63       89.79      2.40 o
   2   4   1     3630.50     3499.21     38.23 o
   3   4   1       99.21      112.56      3.34 o
   4   4   1     1073.10     1078.07      9.56 o
   5   4   1      172.58      187.22      4.22 o
   6   4   1        3.73       -2.52      3.53 o
   7   4   1      317.68      335.32      9.02 o
   8   4   1        4.43       29.99      6.14 o
   9   4   1       14.76       29.75      6.65 o
  10   4   1       89.74      104.00      9.26 o
   0   5   1      250.89      259.30      4.93 o
   1   5   1      289.23      312.45      7.81 o
   2   5   1      387.96      418.92      7.13 o
   3   5   1      114.09      114.70      2.96 o
   4   5   1      606.97      691.71     16.45 o
   5   5   1      371.49      361.62      7.12 o
   6   5   1      343.13      326.15      7.77 o
   7   5   1      140.58      163.02     20.08 o
   8   5   1      103.20       99.77      7.38 o
   9   5   1       62.54       72.70      8.40 o
   0   6   1     1854.09     2178.46     19.51 o
   1   6   1      178.03      179.65      3.30 o
   2   6   1      626.21      689.66     15.33 o
   3   6   1      290.09      266.95      5.65 o
   4   6   1      248.33      238.59      6.38 o
   5   6   1       57.44       45.91      4.73 o
   6   6   1       52.59       49.72      4.89 o
   7   6   1        7.06       26.20      5.30 o
   8   6   1      747.49      666.39     21.55 o
   9   6   1       17.81       52.29      8.19 o
   0   7   1      104.98      111.49      4.36 o
   1   7   1       10.57       11.79      2.69 o
   2   7   1      821.90      882.06     19.68 o
   3   7   1      107.56      115.58      4.66 o
   4   7   1     1246.36     1279.49     16.33 o
   5   7   1      275.29      260.23      7.19 o
   6   7   1      371.11      400.39      8.94 o
   7   7   1       12.09       32.46      5.33 o
   8   7   1       63.93       60.57      8.33 o
   0   8   1        0.33       77.84      9.82 o
   1   8   1      197.72      197.34      5.53 o
   2   8   1     1429.86     1433.60     14.12 o
   3   8   1      466.72      565.66      9.66 o
   4   8   1      566.44      563.14      9.71 o
   5   8   1       11.48        5.77      4.61 o
   6   8   1      565.87      530.56     11.04 o
   7   8   1       43.31       53.43      8.38 o
   8   8   1      124.69      119.52      9.04 o
   0   9   1      780.25      719.50     18.71 o
   1   9   1       21.07       14.20      4.51 o
   2   9   1      125.49      136.04      6.40 o
   3   9   1      460.65      512.69     13.16 o
   4   9   1     1373.23     1442.50     23.41 o
   5   9   1      515.44      479.26     13.31 o
   6   9   1        8.50       18.36      5.96 o
   7   9   1       30.95       58.74      7.18 o
   0  10   1      210.58      379.89     72.31 o
   1  10   1      215.96      202.52      9.67 o
   2  10   1      194.06      220.76      8.70 o
   3  10   1      292.48      334.52     10.18 o
   4  10   1       66.78       99.53      6.99 o
   5  10   1      218.60      228.61      8.96 o
   6  10   1        9.03       26.82      6.53 o
   0  11   1       30.61       29.98     17.30 o
   1  11   1       17.88       44.76     15.45 o
   2  11   1        3.10       19.87      8.48 o
   3  11   1       57.81       86.12      9.26 o
   4  11   1       98.63      138.24     12.32 o
   0  12   1      228.37      229.97     20.73 o
   1  12   1      107.69      159.50     12.72 o
   0   0   2     4964.48     4825.71     73.46 o
   1   0   2     5746.19     5641.07     48.47 o
   2   0   2    13750.58    13819.79    100.87 o
   3   0   2      229.53      253.42      3.44 o
   4   0   2     1186.07     1124.22     11.06 o
   5   0   2      198.76      217.65      4.56 o
   6   0   2     1511.01     1774.61     79.03 o
   7   0   2      226.92      246.52      6.79 o
   8   0   2     4869.50     4792.46     62.36 o
   9   0   2      275.42      318.70     13.88 o
  10   0   2        4.63       26.28      8.60 o
   0   1   2       96.46       95.61      1.76 o
   1   1   2        7.35        8.74      0.74 o
   2   1   2       89.10       86.72      2.69 o
   3   1   2     1069.23     1125.49     10.40 o
   4   1   2     8674.92     8948.42     49.31 o
   5   1   2      671.46      684.60      5.86 o
   6   1   2      496.01      508.73      5.33 o
   7   1   2      265.07      263.77      4.95 o
   8   1   2      127.81      132.47      5.55 o
   9   1   2        0.42       52.27     14.61 o
  10   1   2       35.00       44.72      7.55 o
   0   2   2      112.59      105.28      3.50 o
   1   2   2     1538.87     1440.58      9.25 o
   2   2   2     2233.83     2249.77     28.67 o
   3   2   2    10906.30    11005.53     64.04 o
   4   2   2     3190.41     3100.18     19.30 o
   5   2   2      819.49      909.51      7.21 o
   6   2   2      231.33      236.60      4.42 o
   7   2   2       54.86       42.34      3.51 o
   8   2   2      159.46      186.95      9.83 o
   9   2   2      124.10      122.57      8.55 o
  10   2   2       38.98       92.22     18.22 o
   0   3   2        0.04        0.03      1.96 o
   1   3   2     1705.32     1698.73     14.67 o
   2   3   2      259.79      270.97      5.29 o
   3   3   2      239.41      248.33      3.22 o
   4   3   2      282.68      267.94      6.98 o
   5   3   2      479.25      499.70      5.12 o
   6   3   2      187.89      176.90      4.29 o
   7   3   2      301.22      299.82      9.97 o
   8   3   2       75.47      103.50      9.93 o
   9   3   2       19.87       31.95      6.46 o
  10   3   2       45.91       51.10      8.12 o
   0   4   2      264.25      282.08      4.66 o
   1   4   2     1669.00     1718.27     14.87 o
   2   4   2       22.22       33.44      3.49 o
   3   4   2      996.88     1024.44      8.24 o
   4   4   2      111.14       96.37      2.82 o
   5   4   2      176.20      187.51      4.30 o
   6   4   2       78.56       67.21      4.40 o
   7   4   2       31.69       40.15      5.34 o
   8   4   2       50.18       66.80      8.50 o
   9   4   2       23.97       49.97      7.35 o
  10   4   2        0.72       22.00      7.35 o
   0   5   2       73.08       75.90      3.01 o
   1   5   2     2129.54     2203.92     14.27 o
   2   5   2      599.42      569.16      6.38 o
   3   5   2     1467.60     1438.36     11.75 o
   4   5   2      248.57      282.49      6.94 o
   5   5   2      375.59      386.20     10.10 o
   6   5   2      246.97      226.96      6.43 o
   7   5   2      646.82      596.89     11.55 o
   8   5   2       26.08       27.29      6.15 o
   9   5   2      151.42      140.79      8.78 o
   0   6   2      393.91      385.14      6.48 o
   1   6   2       65.56       71.90      2.58 o
   2   6   2      515.03      507.14      6.74 o
   3   6   2      320.60      300.06      5.69 o
   4   6   2       98.24      111.38      6.86 o
   5   6   2      295.38      281.81      7.06 o
   6   6   2      154.10      137.44      5.88 o
   7   6   2       80.38      102.07      7.98 o
   8   6   2      187.18      171.18      9.29 o
   9   6   2       78.12      105.68      9.43 o
   0   7   2       17.06       19.22      3.15 o
   1   7   2      504.06      511.20      6.61 o
   2   7   2        2.22       -1.09      2.92 o
   3   7   2       68.80       64.86      4.52 o
   4   7   2      288.73      299.10     13.20 o
   5   7   2      243.08      221.44      6.75 o
   6   7   2      327.56      358.40     11.74 o
   7   7   2      186.07      186.72      7.70 o
   8   7   2       33.01       35.47      6.83 o
   0   8   2     1112.22     1051.27     16.89 o
   1   8   2       13.92        8.44      3.43 o
   2   8   2      618.83      595.29      8.71 o
   3   8   2      378.13      423.56     10.51 o
   4   8   2     1021.63      987.88     12.74 o
   5   8   2      101.20      105.09      5.50 o
   6   8   2      110.38      159.78     16.28 o
   7   8   2       52.33       47.85      6.64 o
   8   8   2       42.68       41.00      7.75 o
   0   9   2        6.25       33.48      8.85 o
   1   9   2       45.47       45.54      5.30 o
   2   9   2      456.02      428.96      8.22 o
   3   9   2      224.62      232.57      6.45 o
   4   9   2     1682.06     1688.66     17.88 o
   5   9   2      228.79      217.59      7.95 o
   6   9   2       35.32       50.65      7.70 o
   7   9   2       91.15      125.82      8.52 o
   0  10   2     1907.83     1792.87     35.38 o
   1  10   2      157.06      155.74      8.69 o
   2  10   2       51.22       66.98      7.36 o
   3  10   2       48.49       65.47      6.86 o
   4  10   2      112.57       95.23      7.48 o
   5  10   2      125.90      126.65     14.25 o
   6  10   2       30.87       45.50      6.55 o
   0  11   2       14.90       37.45     12.73 o
   1  11   2      190.79      217.90     16.81 o
   2  11   2      370.37      389.23     14.82 o
   3  11   2      172.25      189.80     10.01 o
   4  11   2       47.34       65.02      9.16 o
   0  12   2       12.05        7.32     12.59 o
   1  12   2      150.74      187.03     13.84 o
   1   0   3       65.26       62.68      1.63 o
   2   0   3     1408.43     1337.57     13.63 o
   3   0   3      203.47      206.07      3.56 o
   4   0   3        8.02        8.65      1.91 o
   5   0   3        1.28        1.23      2.07 o
   6   0   3      344.15      356.79      6.83 o
   7   0   3        4.00        0.41      3.69 o
   8   0   3     1497.61     1485.50     24.85 o
   9   0   3        5.70        9.97      6.55 o
  10   0   3       87.77       87.32     11.00 o
   0   1   3       26.22       31.91      1.12 o
   1   1   3     7181.70     6911.39     36.85 o
   2   1   3     1209.75     1222.34      7.62 o
   3   1   3     1061.30     1090.61      7.28 o
   4   1   3       70.02       86.96      2.12 o
   5   1   3      367.60      398.58      4.12 o
   6   1   3      177.21      190.95      4.60 o
   7   1   3     1744.42     1720.59     14.37 o
   8   1   3       57.57       70.33      4.40 o
   9   1   3      116.35      121.86      9.26 o
  10   1   3       96.82      110.09      8.97 o
   0   2   3     8679.19     8546.74     63.87 o
   1   2   3      256.27      252.71      4.58 o
   2   2   3     4407.66     4334.26     26.85 o
   3   2   3      666.20      721.09      8.16 o
   4   2   3      308.69      320.10      3.99 o
   5   2   3     1260.38     1365.54      9.85 o
   6   2   3      199.44      193.41      3.89 o
   7   2   3      170.98      163.48      4.86 o
   8   2   3      859.19      889.00     12.58 o
   9   2   3      324.87      349.68     10.55 o
  10   2   3       16.14       30.20     15.12 o
   0   3   3      807.03      783.17      8.65 o
   1   3   3     4907.81     4673.01     27.32 o
   2   3   3      488.33      458.13      4.43 o
   3   3   3     1332.18     1362.94      9.75 o
   4   3   3      879.42      886.18      7.91 o
   5   3   3     1486.74     1451.56     11.49 o
   6   3   3      709.73      707.48      7.94 o
   7   3   3      589.04      558.93      9.35 o
   8   3   3      282.60      273.90      8.93 o
   9   3   3      141.13      151.19      8.95 o
  10   3   3       14.58       21.41      9.89 o
   0   4   3     2555.40     2507.31     22.20 o
   1   4   3     1335.92     1257.90      9.24 o
   2   4   3     3267.06     3089.82     20.17 o
   3   4   3     6111.33     6112.36     39.96 o
   4   4   3      181.07      178.79      3.71 o
   5   4   3       59.65       72.45      3.44 o
   6   4   3      354.61      326.59      7.18 o
   7   4   3       20.82       23.13      5.25 o
   8   4   3      187.74      170.80      8.43 o
   9   4   3       14.55       25.61      6.24 o
  10   4   3       77.04      104.68     13.22 o
   0   5   3      216.33      211.50      4.57 o
   1   5   3      309.05      283.02      4.14 o
   2   5   3     1114.05     1103.84      9.07 o
   3   5   3      535.59      530.15      5.96 o
   4   5   3     1174.11     1146.43     11.48 o
   5   5   3       71.57       71.19      4.63 o
   6   5   3      893.69      821.15     11.82 o
   7   5   3       62.88       79.16      6.38 o
   8   5   3       86.05       95.36      7.44 o
   9   5   3       72.09       95.65      8.69 o
   0   6   3      139.71      151.33      4.61 o
   1   6   3      496.21      441.73      5.25 o
   2   6   3     2256.93     2203.33     16.48 o
   3   6   3      395.34      326.22      5.87 o
   4   6   3      268.03      250.07      5.96 o
   5   6   3      341.92      326.56      7.50 o
   6   6   3      288.09      259.29      7.32 o
   7   6   3      122.20      113.92      6.47 o
   8   6   3      122.66      130.63      8.68 o
   9   6   3       57.48       91.25      9.40 o
   0   7   3      113.91      119.89      5.24 o
   1   7   3       95.18       94.74      3.67 o
   2   7   3      940.76      900.97      9.90 o
   3   7   3      135.70      129.27      4.87 o
   4   7   3     1177.31     1109.99     13.93 o
   5   7   3      103.45       93.64      5.34 o
   6   7   3      608.24      577.50     10.94 o
   7   7   3       55.38       60.32      6.48 o
   8   7   3        5.01       20.75     10.12 o
   0   8   3      175.28      177.40      7.96 o
   1   8   3       95.58       88.34      4.38 o
   2   8   3        5.27       -0.50      3.71 o
   3   8   3      956.75      965.45     11.72 o
   4   8   3       29.33       27.29      4.19 o
   5   8   3      846.57      808.61     12.13 o
   6   8   3       55.06       47.21      6.11 o
   7   8   3       78.32       89.26      7.30 o
   8   8   3      103.73      117.34      8.87 o
   0   9   3      589.84      564.36     13.79 o
   1   9   3      302.13      303.34      8.08 o
   2   9   3      151.00      154.06      5.78 o
   3   9   3       16.88       13.07      4.55 o
   4   9   3      487.02      477.62      9.37 o
   5   9   3      136.93      132.49      6.49 o
   6   9   3      107.03       91.28      6.98 o
   7   9   3      124.42      125.80      7.88 o
   0  10   3      268.74      304.90     14.46 o
   1  10   3       33.24       26.39      6.95 o
   2  10   3      272.73      260.85      9.37 o
   3  10   3      512.67      554.54     12.54 o
   4  10   3       41.13       55.31      6.16 o
   5  10   3      320.02      308.33      9.18 o
   6  10   3       77.55      116.40      9.99 o
   0  11   3       50.76       22.58     27.94 o
   1  11   3      637.54      608.69     17.52 o
   2  11   3       57.13       81.67      9.29 o
   3  11   3        7.35       18.97      6.95 o
   4  11   3       12.58       32.72     10.85 o
   0  12   3       62.91       61.17     14.71 o
   1  12   3      300.23      309.38     16.12 o
   0   0   4     2146.91     2042.80     22.82 o
   1   0   4      303.13      314.14      4.19 o
   2   0   4     1191.42     1207.86     12.07 o
   3   0   4       83.76       62.33      2.59 o
   4   0   4       64.37       90.92      3.04 o
   5   0   4       52.59       72.64      2.86 o
   6   0   4      126.74      112.23      5.46 o
   7   0   4     1384.61     1425.22     18.24 o
   8   0   4      721.92      751.67     13.29 o
   9   0   4      123.72      140.72     10.15 o
  10   0   4      113.14      113.44     11.64 o
   0   1   4        7.43       10.29      1.25 o
   1   1   4       15.45       26.46      1.27 o
   2   1   4     3341.48     3255.02     19.25 o
   3   1   4     1298.50     1259.27      8.56 o
   4   1   4     1133.64     1205.69      8.12 o
   5   1   4      208.72      200.97      2.96 o
   6   1   4      376.86      399.30      5.16 o
   7   1   4       73.69       75.17      3.43 o
   8   1   4      816.51      832.53     10.33 o
   9   1   4       80.59      102.63      8.67 o
  10   1   4      835.76      811.79     18.72 o
   0   2   4     6269.63     5969.63     45.14 o
   1   2   4     3792.06     3566.80     20.03 o
   2   2   4     1227.92     1157.06      8.45 o
   3   2   4     9591.50     9736.46     57.08 o
   4   2   4      592.12      635.67      5.90 o
   5   2   4     1156.94     1251.62      9.23 o
   6   2   4       21.62       19.19      2.45 o
   7   2   4      135.91      121.00      4.18 o
   8   2   4      452.57      429.80      8.81 o
   9   2   4      216.42      210.16      7.82 o
  10   2   4       65.97       87.22     12.45 o
   0   3   4       11.81        8.73      1.96 o
   1   3   4     1197.39     1175.17      8.10 o
   2   3   4     1729.37     1707.47     11.51 o
   3   3   4      680.45      705.58      6.18 o
   4   3   4     2411.01     2496.51     17.06 o
   5   3   4      463.23      449.12      5.83 o
   6   3   4      389.18      376.99      6.05 o
   7   3   4      317.97      309.54      7.30 o
   8   3   4       98.15       97.32      6.52 o
   9   3   4       98.35       99.54      8.19 o
  10   3   4      165.40      168.82     10.56 o
   0   4   4     6679.90     6969.73     60.40 o
   1   4   4      372.63      369.01      3.87 o
   2   4   4      902.43      928.44      7.19 o
   3   4   4      528.04      557.67      5.42 o
   4   4   4        6.05        4.98      2.22 o
   5   4   4      334.96      364.18      6.21 o
   6   4   4       90.01       85.95      5.01 o
   7   4   4      107.86      122.31      5.83 o
   8   4   4      450.94      388.30     10.70 o
   9   4   4       22.70       27.83      6.65 o
  10   4   4       15.03       38.36      8.04 o
   0   5   4        0.46       -2.02      2.36 o
   1   5   4     4034.78     4216.04     26.28 o
   2   5   4     1060.36     1038.59      8.72 o
   3   5   4      547.21      527.08      6.18 o
   4   5   4       11.78       14.62      2.78 o
   5   5   4      114.66      103.45      4.41 o
   6   5   4       48.45       46.15      5.73 o
   7   5   4      498.21      408.97      9.77 o
   8   5   4      151.71      147.18      9.39 o
   9   5   4      610.51      554.25     15.82 o
   0   6   4       66.91       65.94      3.56 o
   1   6   4     1733.98     1738.16     12.88 o
   2   6   4      283.13      260.28      4.66 o
   3   6   4      314.46      268.31      5.51 o
   4   6   4       15.49       10.40      3.55 o
   5   6   4      129.19      124.34      5.52 o
   6   6   4       70.91       73.92      5.46 o
   7   6   4      122.35      123.09      7.34 o
   8   6   4       81.53       73.89      6.74 o
   9   6   4      126.51      113.51      9.63 o
   0   7   4       30.08       34.34      4.17 o
   1   7   4      699.78      682.74      7.45 o
   2   7   4      440.12      421.05      6.68 o
   3   7   4      509.21      509.70      8.08 o
   4   7   4     3258.06     3075.11     26.55 o
   5   7   4      152.68      149.90      6.32 o
   6   7   4       63.32       75.71      5.66 o
   7   7   4      323.56      330.71      9.70 o
   8   7   4      112.56      137.55      9.10 o
   0   8   4      756.54      806.82     17.05 o
   1   8   4      355.72      320.46      6.35 o
   2   8   4       69.63       66.26      4.45 o
   3   8   4     2672.69     2590.42     22.67 o
   4   8   4       88.35       89.32      5.15 o
   5   8   4      149.82      170.90      6.16 o
   6   8   4      105.52      101.12      7.54 o
   7   8   4       21.87       23.12      7.43 o
   8   8   4      134.39      127.87      9.25 o
   0   9   4      446.70      395.22     11.93 o
   1   9   4       21.30       17.46      5.07 o
   2   9   4      239.72      246.39      6.97 o
   3   9   4      140.84      153.77      5.94 o
   4   9   4       98.04      120.17      5.96 o
   5   9   4       67.04       64.38      7.25 o
   6   9   4        9.11        6.58      5.07 o
   7   9   4        1.25       12.04      5.83 o
   0  10   4        2.79        9.48      9.43 o
   1  10   4       11.00       16.38      5.82 o
   2  10   4      532.01      494.77     12.16 o
   3  10   4       54.36       65.56      7.19 o
   4  10   4       11.39       25.64      6.37 o
   5  10   4       65.34       89.76      6.69 o
   6  10   4      507.67      546.69     16.08 o
   0  11   4       47.02       54.70     12.81 o
   1  11   4       46.10       70.95      9.46 o
   2  11   4       29.47       32.13      8.40 o
   3  11   4       72.68       79.27      8.99 o
   4  11   4       19.68       11.70      7.41 o
   0  12   4        0.76       24.88     13.44 o
   1  12   4       13.09       38.60      9.82 o
   1   0   5       68.76       74.23      2.21 o
   2   0   5     1024.54      980.61     10.68 o
   3   0   5      465.61      453.49      6.43 o
   4   0   5      439.14      448.79      7.39 o
   5   0   5      236.36      244.97      6.01 o
   6   0   5        5.61        0.74      3.08 o
   7   0   5       31.76       32.75      4.43 o
   8   0   5       56.89       61.94      6.08 o
   9   0   5       67.67       48.65      8.39 o
  10   0   5        2.43       -6.72      7.75 o
   0   1   5      326.32      313.90      4.25 o
   1   1   5    15704.00    15208.59     86.11 o
   2   1   5      563.01      555.78      4.55 o
   3   1   5      848.89      905.56      6.77 o
   4   1   5      169.32      213.28      3.06 o
   5   1   5      375.10      394.51      4.62 o
   6   1   5      132.89      147.68      3.56 o
   7   1   5     1394.97     1342.04     12.18 o
   8   1   5      440.02      433.22      7.48 o
   9   1   5     1141.90     1139.27     18.60 o
  10   1   5      341.91      333.85     12.57 o
   0   2   5    19568.49    19138.20    146.24 o
   1   2   5     3806.98     3607.22     20.98 o
   2   2   5     1844.45     1797.89     11.20 o
   3   2   5      811.62      895.25      7.05 o
   4   2   5       99.79      103.84      2.33 o
   5   2   5     1916.94     1958.49     13.99 o
   6   2   5      178.44      178.44      4.02 o
   7   2   5      289.19      266.88      5.58 o
   8   2   5     1036.66      995.89     12.60 o
   9   2   5        4.94        7.06      5.48 o
  10   2   5      144.06      186.26     11.20 o
   0   3   5      894.85      888.59      9.75 o
   1   3   5      573.66      576.83      4.72 o
   2   3   5     1980.04     2009.39     13.54 o
   3   3   5     1012.52      977.20      7.79 o
   4   3   5      281.32      318.74      4.50 o
   5   3   5      217.78      218.39      4.06 o
   6   3   5      363.04      341.33      6.85 o
   7   3   5      193.51      183.40      5.94 o
   8   3   5      238.35      244.42      7.20 o
   9   3   5      279.26      284.81     10.94 o
  10   3   5       28.66       40.63      7.84 o
   0   4   5      272.89      293.84      5.08 o
   1   4   5     1297.07     1170.81      8.61 o
   2   4   5      508.39      511.60      5.10 o
   3   4   5       30.64       37.46      2.28 o
   4   4   5       46.88       67.64      2.84 o
   5   4   5      106.49       91.26      3.72 o
   6   4   5        3.88       -0.68      3.20 o
   7   4   5       62.50       54.48      4.73 o
   8   4   5       36.43       38.24      5.44 o
   9   4   5      242.49      258.66     10.86 o
  10   4   5      171.08      185.19     11.00 o
   0   5   5      316.66      331.43      6.09 o
   1   5   5       48.90       47.15      2.06 o
   2   5   5      589.17      600.42      6.19 o
   3   5   5     1352.24     1311.07     10.67 o
   4   5   5      801.89      743.67      8.28 o
   5   5   5      512.48      461.02      7.67 o
   6   5   5      369.53      340.31      8.23 o
   7   5   5      328.06      306.28      8.16 o
   8   5   5      144.83      162.87      8.16 o
   9   5   5      117.02      106.86      8.84 o
   0   6   5      287.38      315.24      6.35 o
   1   6   5     4033.65     4069.35     26.55 o
   2   6   5     1000.50      948.82      8.99 o
   3   6   5      892.06      849.26      9.50 o
   4   6   5       61.04       53.36      3.87 o
   5   6   5       44.32       48.94      4.86 o
   6   6   5      465.05      446.05      9.77 o
   7   6   5      249.52      258.44      7.96 o
   8   6   5      107.37       96.04      8.45 o
   9   6   5       86.32      101.95      9.30 o
   0   7   5      125.15      142.16      5.67 o
   1   7   5      418.78      418.12      5.96 o
   2   7   5      180.36      178.51      4.74 o
   3   7   5      199.19      201.69      5.25 o
   4   7   5      570.46      538.49      9.02 o
   5   7   5       96.31       83.83      4.94 o
   6   7   5       52.77       60.17      5.09 o
   7   7   5       15.30       22.92      5.52 o
   8   7   5       10.69       21.04      7.36 o
   0   8   5       10.97        6.93      5.57 o
   1   8   5       82.00       78.68      4.55 o
   2   8   5       38.53       34.10      4.15 o
   3   8   5     1959.18     1884.21     17.92 o
   4   8   5      155.85      168.51      6.08 o
   5   8   5      907.92      855.57     15.76 o
   6   8   5       86.13       86.72      5.86 o
   7   8   5        6.62        9.36      5.59 o
   8   8   5       91.00      135.51     25.22 o
   0   9   5      207.55      197.35      9.27 o
   1   9   5      369.21      344.24     11.64 o
   2   9   5      100.51      113.42      6.64 o
   3   9   5       29.79       19.82      4.50 o
   4   9   5     1450.29     1432.78     17.03 o
   5   9   5      157.25      133.30     11.37 o
   6   9   5       56.65       65.13      6.59 o
   7   9   5      274.23      297.60     11.04 o
   0  10   5      101.17       88.26     17.41 o
   1  10   5      255.98      258.67      9.43 o
   2  10   5      167.37      184.74      8.43 o
   3  10   5       90.09       98.37     10.40 o
   4  10   5      103.55      104.44      7.21 o
   5  10   5       32.22       37.11      6.96 o
   0  11   5        0.29        1.40     21.34 o
   1  11   5       40.16       14.90     13.19 o
   2  11   5       90.86       86.02     11.41 o
   3  11   5      101.40      120.24     11.04 o
   4  11   5       32.12       16.39      7.78 o
   0  12   5      125.01      163.14     18.18 o
   0   0   6    50434.31    48281.27    510.77 o
   1   0   6        2.17        6.14      1.83 o
   2   0   6       18.91       17.04      2.11 o
   3   0   6     3136.16     3041.46     30.36 o
   4   0   6      273.81      273.03      5.66 o
   5   0   6       31.84       24.75      3.17 o
   6   0   6      118.85      127.11      4.89 o
   7   0   6      250.43      273.57      7.70 o
   8   0   6     1053.89     1062.05     16.52 o
   9   0   6       76.66       67.74      9.94 o
  10   0   6       22.66       16.38      9.73 o
   0   1   6      792.01      752.34      7.53 o
   1   1   6     8046.20     7671.27     44.56 o
   2   1   6        6.32        6.39      1.23 o
   3   1   6      353.72      337.63      3.84 o
   4   1   6     2079.12     2141.42     14.30 o
   5   1   6       57.75       61.02      2.33 o
   6   1   6      104.44      103.19      3.38 o
   7   1   6     1479.89     1385.63     12.56 o
   8   1   6      490.13      488.78      7.69 o
   9   1   6       22.35       32.54      4.84 o
  10   1   6      398.39      392.37     17.89 o
   0   2   6     6050.36     5785.62     47.16 o
   1   2   6     1373.72     1322.98      9.02 o
   2   2   6       39.09       44.88      1.44 o
   3   2   6     1738.27     1703.21     11.66 o
   4   2   6      542.35      518.60      5.11 o
   5   2   6      121.46      129.53      3.13 o
   6   2   6       89.81       88.17      3.15 o
   7   2   6       68.86       62.51      3.69 o
   8   2   6     1085.94     1084.64     13.38 o
   9   2   6       71.59       79.92      6.05 o
  10   2   6       25.12       31.66      7.97 o
   0   3   6        7.53        8.35      2.04 o
   1   3   6      424.12      422.06      4.10 o
   2   3   6      586.09      609.71      5.24 o
   3   3   6      101.90      115.25      2.60 o
   4   3   6      967.75      992.80      7.91 o
   5   3   6       10.29        9.87      2.39 o
   6   3   6       44.23       44.97      3.50 o
   7   3   6      503.22      457.55      8.46 o
   8   3   6      157.77      147.60      5.70 o
   9   3   6      101.40      100.64      8.15 o
  10   3   6       51.21       76.01      8.53 o
   0   4   6       59.76       70.22      3.06 o
   1   4   6      421.95      443.43      4.70 o
   2   4   6     1158.22     1281.18      9.24 o
   3   4   6      213.68      221.00      3.66 o
   4   4   6       30.93       32.69      2.67 o
   5   4   6      155.49      137.84      4.30 o
   6   4   6       40.87       30.80      3.61 o
   7   4   6      105.36      111.42      5.61 o
   8   4   6       94.27       95.81      6.17 o
   9   4   6       15.53       22.73      6.61 o
  10   4   6       12.50       39.87      7.95 o
   0   5   6       22.70       24.68      2.74 o
   1   5   6      151.57      156.05      2.93 o
   2   5   6      145.61      153.61      3.29 o
   3   5   6      142.55      139.28      3.36 o
   4   5   6       39.64       29.21      3.03 o
   5   5   6       46.30       52.09      3.78 o
   6   5   6      190.58      182.65      6.41 o
   7   5   6        5.60        0.54      4.14 o
   8   5   6      334.00      294.37      9.69 o
   9   5   6       22.34       30.54      7.46 o
   0   6   6        6.28        5.88      2.85 o
   1   6   6      278.44      275.67      4.65 o
   2   6   6       18.13       15.83      2.66 o
   3   6   6      527.23      509.69      7.07 o
   4   6   6      248.02      227.21      5.59 o
   5   6   6      706.76      671.01     10.81 o
   6   6   6      329.82      305.76      8.25 o
   7   6   6       12.44       16.87      4.80 o
   8   6   6        7.08       18.07      8.44 o
   9   6   6       34.20       44.10      7.41 o
   0   7   6      144.79      134.36      5.72 o
   1   7   6      384.80      374.29      5.88 o
   2   7   6      531.42      538.20      7.51 o
   3   7   6      780.05      743.53      9.43 o
   4   7   6     3051.89     2915.22     25.64 o
   5   7   6      587.45      547.32      9.60 o
   6   7   6       64.20       66.33      5.20 o
   7   7   6      473.09      441.67     11.10 o
   8   7   6       20.24       28.97      6.97 o
   0   8   6       47.20       43.07      5.56 o
   1   8   6      120.50      112.17      5.03 o
   2   8   6      277.07      260.37      6.07 o
   3   8   6      900.90      930.46     11.41 o
   4   8   6      597.50      564.42      9.64 o
   5   8   6      412.84      400.09      8.72 o
   6   8   6      100.29       92.17      6.71 o
   7   8   6       18.66       36.24      7.70 o
   0   9   6       72.75       80.62      7.48 o
   1   9   6      287.65      279.17      8.43 o
   2   9   6       53.56       47.33      5.82 o
   3   9   6       31.64       10.71      5.00 o
   4   9   6      178.95      186.75      7.02 o
   5   9   6       12.06       14.89      5.80 o
   6   9   6       16.42       27.73      5.53 o
   7   9   6      403.76      444.29     20.52 o
   0  10   6        1.44        9.04     10.39 o
   1  10   6       15.99       23.25      6.18 o
   2  10   6       21.09       10.59      9.14 o
   3  10   6      159.18      161.20      9.03 o
   4  10   6      103.92      107.08      7.28 o
   5  10   6       14.12       14.85      5.65 o
   0  11   6        6.20       -2.88     11.07 o
   1  11   6       22.08       33.42      9.14 o
   2  11   6       33.66       31.51      7.25 o
   3  11   6       39.22       57.71      9.86 o
   4  11   6       33.71       62.93     17.16 o
   1   0   7      620.93      595.56      6.70 o
   2   0   7        0.31       -0.70      2.11 o
   3   0   7      955.68      965.77     11.83 o
   4   0   7      119.43      122.15      4.95 o
   5   0   7      187.84      198.05      5.62 o
   6   0   7      175.84      172.85      5.51 o
   7   0   7        1.92        3.79      4.00 o
   8   0   7       73.73       66.75      5.31 o
   9   0   7        0.68        9.86      6.93 o
  10   0   7        5.24        6.11      7.18 o
   0   1   7        1.40        4.79      1.86 o
   1   1   7     2733.13     2623.93     16.49 o
   2   1   7       15.81       21.51      1.34 o
   3   1   7     1536.38     1519.07     10.76 o
   4   1   7     1340.70     1327.29      9.95 o
   5   1   7     1036.71     1036.96      8.81 o
   6   1   7      154.81      140.42      3.68 o
   7   1   7       63.19       68.43      3.49 o
   8   1   7      172.92      178.73      4.85 o
   9   1   7      431.11      457.42     11.06 o
  10   1   7      311.94      351.06     12.67 o
   0   2   7      239.32      262.15      4.87 o
   1   2   7     4227.75     4054.20     24.78 o
   2   2   7      826.57      839.42      6.33 o
   3   2   7      604.50      608.91      5.27 o
   4   2   7       65.02       78.17      2.33 o
   5   2   7     1635.24     1656.33     12.63 o
   6   2   7      434.59      413.73      6.13 o
   7   2   7      212.96      216.10      5.10 o
   8   2   7       34.35       40.37      4.19 o
   9   2   7      150.18      149.42      7.22 o
  10   2   7       41.64       55.89      8.22 o
   0   3   7       49.17       46.12      2.60 o
   1   3   7     1215.63     1216.88      9.19 o
   2   3   7      156.36      176.66      2.66 o
   3   3   7      244.95      235.32      3.57 o
   4   3   7     1443.57     1540.06     11.47 o
   5   3   7      794.87      734.24      8.11 o
   6   3   7      794.77      770.74      9.82 o
   7   3   7     1788.64     1631.54     17.25 o
   8   3   7      276.41      274.82      8.07 o
   9   3   7      211.89      217.58      9.24 o
  10   3   7      305.52      297.47     11.49 o
   0   4   7     3243.25     3416.99     31.37 o
   1   4   7     2115.70     1993.63     13.86 o
   2   4   7       77.14       80.56      2.34 o
   3   4   7      874.71      845.60      7.53 o
   4   4   7      103.54      110.62      3.48 o
   5   4   7     1040.75      969.00     10.55 o
   6   4   7      359.95      335.07      6.67 o
   7   4   7       62.11       71.99      5.07 o
   8   4   7      209.99      185.74      7.41 o
   9   4   7      119.10      134.03      9.42 o
   0   5   7      199.29      231.48      5.25 o
   1   5   7      760.97      791.26      7.10 o
   2   5   7      349.14      347.69      4.94 o
   3   5   7      133.02      130.23      3.50 o
   4   5   7      166.63      182.77      4.63 o
   5   5   7      742.55      689.19      9.44 o
   6   5   7        7.30       10.07      3.83 o
   7   5   7        7.74        2.84      4.12 o
   8   5   7      114.23      103.81      6.48 o
   9   5   7      218.15      224.83     10.59 o
   0   6   7       27.47       29.20      3.26 o
   1   6   7       44.06       52.35      2.94 o
   2   6   7       84.85       99.26      3.49 o
   3   6   7      138.49      130.73      3.92 o
   4   6   7      126.78      129.90      4.65 o
   5   6   7      114.47      108.20      5.32 o
   6   6   7       77.24       87.07      5.25 o
   7   6   7      216.46      223.24      7.32 o
   8   6   7       94.04       89.87      7.40 o
   9   6   7       76.86       80.82      8.32 o
   0   7   7       27.43       32.64      4.88 o
   1   7   7      706.22      707.85      8.05 o
   2   7   7       15.82        8.63      3.23 o
   3   7   7      457.93      465.63      7.60 o
   4   7   7      243.81      234.57      6.37 o
   5   7   7      339.47      311.22      7.89 o
   6   7   7       13.05       15.65      4.95 o
   7   7   7      117.77      102.73      6.94 o
   8   7   7       21.79       12.92      8.26 o
   0   8   7      317.52      281.97      8.71 o
   1   8   7      286.36      296.00      6.86 o
   2   8   7       30.61       24.15      4.01 o
   3   8   7       52.91       58.48      4.58 o
   4   8   7       42.07       36.07      4.55 o
   5   8   7      546.65      514.62      9.83 o
   6   8   7      150.28      149.60      7.73 o
   7   8   7       39.29       40.12      6.43 o
   0   9   7       23.20       20.77      6.45 o
   1   9   7      124.17      120.24      5.87 o
   2   9   7      259.19      262.81      7.50 o
   3   9   7       56.91       47.77      7.51 o
   4   9   7      372.44      371.65     10.11 o
   5   9   7       92.99       86.69      8.21 o
   6   9   7       23.29       22.48      6.00 o
   0  10   7      403.35      409.80     21.19 o
   1  10   7       13.30       13.31      8.13 o
   2  10   7      267.67      286.39      9.74 o
   3  10   7      286.88      307.66     10.15 o
   4  10   7       54.88       65.49      8.13 o
   5  10   7      191.88      199.83      9.04 o
   0  11   7        0.64       -4.38     30.32 o
   1  11   7       50.99       69.89     10.07 o
   2  11   7       38.02       37.86      7.30 o
   3  11   7      116.45      142.27     14.89 o
   0   0   8    11227.83    11425.69    121.68 o
   1   0   8     2405.96     2328.08     20.33 o
   2   0   8     1044.06     1041.22     10.22 o
   3   0   8     5732.23     5718.51     55.11 o
   4   0   8      981.59     1045.01     13.25 o
   5   0   8     1356.39     1410.97     16.29 o
   6   0   8      396.75      403.19      8.23 o
   7   0   8       60.80       56.82      4.75 o
   8   0   8      682.49      664.01     11.95 o
   9   0   8        9.00       10.12      5.21 o
  10   0   8       30.42       52.05      9.93 o
   0   1   8       39.70       36.89      2.27 o
   1   1   8    10090.71     9777.55     56.71 o
   2   1   8      810.40      801.42      6.25 o
   3   1   8      471.07      501.91      5.16 o
   4   1   8       72.82       99.76      2.56 o
   5   1   8     1451.67     1459.14     11.84 o
   6   1   8      105.42      102.10      3.32 o
   7   1   8     3908.49     3801.51     27.18 o
   8   1   8       45.60       47.11      3.37 o
   9   1   8      362.61      343.94      7.80 o
  10   1   8      115.17      137.98      9.28 o
   0   2   8     2864.69     2628.27     25.48 o
   1   2   8       68.74       73.61      2.08 o
   2   2   8      233.62      256.25      3.24 o
   3   2   8        3.32        3.29      1.38 o
   4   2   8      339.31      360.86      4.13 o
   5   2   8        8.28       10.72      2.19 o
   6   2   8       21.35       22.27      2.80 o
   7   2   8        4.73        3.54      2.86 o
   8   2   8      496.32      473.70      8.48 o
   9   2   8      130.42      134.55      6.36 o
  10   2   8        2.89       17.31      6.55 o
   0   3   8        7.52        8.13      2.39 o
   1   3   8      658.08      644.87      6.00 o
   2   3   8     1576.52     1635.88     11.38 o
   3   3   8      169.81      171.27      3.01 o
   4   3   8      261.30      266.06      4.19 o
   5   3   8       91.62       87.13      3.43 o
   6   3   8      225.23      207.66      5.53 o
   7   3   8       60.37       62.39      3.89 o
   8   3   8       15.18       17.38      3.89 o
   9   3   8       54.81       63.14      5.93 o
  10   3   8      283.20      282.51     11.58 o
   0   4   8      185.05      192.60      4.77 o
   1   4   8      810.06      852.92      7.29 o
   2   4   8        7.24       10.09      1.83 o
   3   4   8      366.66      362.07      4.41 o
   4   4   8      171.43      176.36      4.15 o
   5   4   8        5.87        9.51      3.03 o
   6   4   8      417.46      381.73      7.08 o
   7   4   8      166.37      168.63      6.17 o
   8   4   8      407.92      386.30      8.75 o
   9   4   8       75.98       85.42      7.86 o
   0   5   8        2.33        1.72      2.67 o
   1   5   8      262.47      243.07      3.99 o
   2   5   8       67.33       65.91      2.76 o
   3   5   8       51.08       54.06      3.00 o
   4   5   8       88.33       80.85      3.69 o
   5   5   8       53.93       42.33      3.73 o
   6   5   8      416.70      383.91      8.01 o
   7   5   8      404.24      387.97      9.07 o
   8   5   8       59.73       64.12      5.97 o
   9   5   8      169.47      170.15      9.57 o
   0   6   8      226.53      230.85      5.80 o
   1   6   8      158.14      158.54      3.90 o
   2   6   8      436.82      420.46      5.98 o
   3   6   8      529.87      515.59      6.89 o
   4   6   8      329.33      330.93      6.80 o
   5   6   8      580.58      519.18      8.59 o
   6   6   8       99.23       97.91      5.29 o
   7   6   8      107.27      110.56      6.25 o
   8   6   8       15.23       21.49      6.30 o
   9   6   8       71.53       74.36     10.52 o
   0   7   8       23.85       20.77      4.78 o
   1   7   8       40.10       47.29      3.48 o
   2   7   8        5.34        1.11      3.07 o
   3   7   8        2.27        0.47      3.63 o
   4   7   8      490.73      483.41      8.64 o
   5   7   8       19.87       18.31      4.61 o
   6   7   8      128.43      124.88      6.30 o
   7   7   8        5.37        4.35      5.22 o
   8   7   8       33.20       42.21      6.73 o
   0   8   8      135.45      111.95      6.50 o
   1   8   8       39.12       35.56      4.42 o
   2   8   8       52.84       45.50      4.47 o
   3   8   8      115.37      126.45      5.27 o
   4   8   8       25.60       23.99      4.35 o
   5   8   8       96.75       91.25      5.91 o
   6   8   8      205.77      214.96      8.85 o
   7   8   8       31.82       54.96      6.71 o
   0   9   8      256.31      244.42     10.10 o
   1   9   8      584.18      533.24      9.58 o
   2   9   8        3.27       -3.43      5.24 o
   3   9   8      142.19      137.28      6.33 o
   4   9   8      368.83      384.12      9.26 o
   5   9   8      271.27      295.11      9.35 o
   6   9   8       79.69       73.03      6.94 o
   0  10   8      118.97      102.47     12.48 o
   1  10   8       15.03       29.53      7.49 o
   2  10   8      183.90      200.48      9.98 o
   3  10   8      493.79      515.55     14.27 o
   4  10   8        2.46        8.67      7.12 o
   5  10   8      275.89      286.76     10.36 o
   0  11   8       38.16       39.20     12.92 o
   1  11   8       85.69      102.94     14.36 o
   2  11   8       11.71       27.68     10.07 o
   3  11   8       14.32       20.11      7.70 o
   1   0   9      584.92      566.22      7.10 o
   2   0   9     1014.54     1001.33     10.13 o
   3   0   9      119.74      115.70      4.42 o
   4   0   9        2.94       -2.97      2.72 o
   5   0   9       49.94       60.96      3.83 o
   6   0   9      421.30      402.05      8.76 o
   7   0   9       42.35       40.42      4.59 o
   8   0   9       21.25       30.84      4.51 o
   9   0   9      189.36      202.82      8.39 o
  10   0   9       96.31      109.55     18.88 o
   0   1   9      161.01      159.63      4.11 o
   1   1   9     1219.57     1277.89      8.93 o
   2   1   9     1371.96     1425.43      9.74 o
   3   1   9     2432.74     2496.37     17.99 o
   4   1   9      748.20      769.00      7.10 o
   5   1   9     1179.41     1169.89     10.19 o
   6   1   9       57.21       63.75      3.09 o
   7   1   9      510.46      516.82      7.43 o
   8   1   9       80.06       92.33      3.84 o
   9   1   9        1.42        9.34      3.79 o
  10   1   9      107.78      115.03      8.93 o
   0   2   9     2915.86     2832.54     27.55 o
   1   2   9       63.51       59.01      2.04 o
   2   2   9     1248.00     1249.70      9.11 o
   3   2   9      287.05      300.42      3.60 o
   4   2   9      178.01      183.43      3.15 o
   5   2   9      183.99      186.70      3.96 o
   6   2   9       36.84       40.32      3.15 o
   7   2   9     1265.69     1237.75     12.80 o
   8   2   9      874.34      832.28     11.34 o
   9   2   9      163.07      170.10      5.94 o
  10   2   9       35.36       55.84      7.87 o
   0   3   9      103.66      116.49      3.94 o
   1   3   9      182.15      213.31      3.62 o
   2   3   9      650.89      627.14      6.03 o
   3   3   9      988.66      955.90      7.49 o
   4   3   9       34.24       31.86      2.53 o
   5   3   9      648.38      591.96      7.51 o
   6   3   9      170.93      180.00      5.16 o
   7   3   9      239.21      227.78      5.83 o
   8   3   9      576.12      556.99      9.69 o
   9   3   9       90.34       95.07      6.36 o
  10   3   9      433.35      422.43     17.88 o
   0   4   9     2873.88     2951.91     27.92 o
   1   4   9      250.82      217.87      3.73 o
   2   4   9      324.10      316.14      4.26 o
   3   4   9      673.06      695.17      6.78 o
   4   4   9      265.30      269.48      5.24 o
   5   4   9      782.46      802.28      9.87 o
   6   4   9       63.46       47.90      4.02 o
   7   4   9      147.83      140.29      5.82 o
   8   4   9      374.26      350.20      8.57 o
   9   4   9       80.13       75.49      7.81 o
   0   5   9       66.10       74.88      3.77 o
   1   5   9      557.46      583.64      6.12 o
   2   5   9       66.46       65.00      3.07 o
   3   5   9      514.70      506.74      6.70 o
   4   5   9     2379.81     2262.63     18.48 o
   5   5   9      717.20      648.82      9.11 o
   6   5   9       32.25       34.51      3.96 o
   7   5   9        8.05        4.11      4.20 o
   8   5   9       31.07       27.06      5.75 o
   9   5   9      670.07      677.88     16.94 o
   0   6   9      790.93      777.14     10.81 o
   1   6   9      300.57      301.08      4.97 o
   2   6   9       76.80       80.47      3.63 o
   3   6   9      303.43      275.45      5.49 o
   4   6   9        8.78        4.29      3.63 o
   5   6   9     1050.53      962.67     12.11 o
   6   6   9      211.47      202.30      6.58 o
   7   6   9      266.58      239.33      9.64 o
   8   6   9      149.21      155.57     11.77 o
   0   7   9        0.33        0.37      4.42 o
   1   7   9      591.15      600.56      7.82 o
   2   7   9      265.18      263.87      5.83 o
   3   7   9      226.60      219.80      5.88 o
   4   7   9      686.90      641.14      9.88 o
   5   7   9      254.17      252.55      8.85 o
   6   7   9      209.18      196.24      7.34 o
   7   7   9       14.28       13.33      5.92 o
   8   7   9        1.05       -1.95      6.04 o
   0   8   9      134.40      136.17      6.93 o
   1   8   9      602.22      595.44      9.57 o
   2   8   9       45.61       45.66      4.47 o
   3   8   9      100.45      105.45      5.09 o
   4   8   9      485.50      453.52      8.75 o
   5   8   9       70.43       79.41      6.22 o
   6   8   9      247.02      268.34     10.27 o
   7   8   9      276.46      283.58     10.24 o
   0   9   9      107.98      111.01      9.03 o
   1   9   9       26.41       24.10      5.42 o
   2   9   9        1.08       -6.52      4.35 o
   3   9   9      158.52      169.30     10.74 o
   4   9   9       90.71      103.35      8.63 o
   5   9   9       23.12       34.51      6.01 o
   6   9   9        7.06       14.08      5.93 o
   0  10   9        5.56       13.82     12.29 o
   1  10   9      123.62      107.54      8.29 o
   2  10   9       21.59       29.28      9.63 o
   3  10   9       75.04       84.18     10.00 o
   4  10   9       31.11       37.09      6.73 o
   5  10   9       56.11       55.78      7.55 o
   0  11   9       38.89       61.43     14.65 o
   1  11   9      104.91       84.68     10.80 o
   2  11   9       26.16       20.24      8.16 o
   3  11   9       56.51       78.18     16.25 o
   0   0  10     2340.72     2303.78     28.97 o
   1   0  10      151.85      139.43      3.53 o
   2   0  10     1565.67     1594.17     14.99 o
   3   0  10     4183.07     4072.84     38.80 o
   4   0  10      468.74      436.11      8.21 o
   5   0  10     1749.44     1844.98     20.54 o
   6   0  10        0.06        2.05      3.68 o
   7   0  10      680.59      674.62     12.09 o
   8   0  10       10.00        8.56      4.28 o
   9   0  10      278.63      295.91      8.91 o
  10   0  10        0.06      -11.89     10.19 o
   0   1  10     1904.45     1925.57     19.02 o
   1   1  10     4779.14     4690.85     28.80 o
   2   1  10       97.43      100.33      2.30 o
   3   1  10      339.89      387.23      4.89 o
   4   1  10     3139.99     3261.64     22.81 o
   5   1  10      230.89      212.25      4.38 o
   6   1  10      116.83      115.22      3.71 o
   7   1  10     1465.10     1383.06     13.22 o
   8   1  10      287.79      293.03      5.87 o
   9   1  10       83.79       88.58      4.99 o
  10   1  10      155.27      178.73     14.49 o
   0   2  10     1417.80     1380.41     14.61 o
   1   2  10     1068.80     1084.80      8.80 o
   2   2  10      265.84      291.35      3.89 o
   3   2  10      884.60      850.57      6.74 o
   4   2  10       82.30       90.21      2.69 o
   5   2  10      137.89      131.71      3.88 o
   6   2  10      308.45      284.80      5.80 o
   7   2  10      209.57      209.31      5.43 o
   8   2  10      127.90      141.43      4.97 o
   9   2  10       13.75       15.33      4.20 o
  10   2  10       12.27       19.96      7.15 o
   0   3  10      224.22      224.51      5.18 o
   1   3  10       25.82       29.51      2.08 o
   2   3  10      511.31      522.07      5.52 o
   3   3  10      159.46      172.71      3.03 o
   4   3  10      202.88      192.75      4.04 o
   5   3  10      112.68      119.08      4.27 o
   6   3  10      522.19      472.12      7.97 o
   7   3  10      195.21      201.09      5.53 o
   8   3  10        1.54       -0.04      3.71 o
   9   3  10       89.92      100.51      6.51 o
   0   4  10     3097.30     3280.91     32.35 o
   1   4  10      305.75      307.24      4.56 o
   2   4  10      198.65      207.50      3.63 o
   3   4  10      645.47      678.78      7.40 o
   4   4  10       34.19       26.04      3.07 o
   5   4  10      209.00      185.71      4.99 o
   6   4  10      226.16      223.00      6.10 o
   7   4  10       80.70       75.77      4.71 o
   8   4  10      400.86      357.73      8.73 o
   9   4  10      100.45       91.63      8.27 o
   0   5  10        0.11       -1.14      2.82 o
   1   5  10       25.13       38.74      2.48 o
   2   5  10      230.41      236.10      4.52 o
   3   5  10      214.16      194.28      4.88 o
   4   5  10       45.65       43.15      3.52 o
   5   5  10      281.78      262.28      6.19 o
   6   5  10       46.93       37.73      4.03 o
   7   5  10       56.60       61.72      5.21 o
   8   5  10       88.96       90.23      7.92 o
   9   5  10       32.76       36.65      7.41 o
   0   6  10       66.33       74.24      4.29 o
   1   6  10       62.73       69.52      3.35 o
   2   6  10      400.12      375.38      6.18 o
   3   6  10        5.37        3.74      3.16 o
   4   6  10      169.24      169.77      5.23 o
   5   6  10        0.79        7.23      3.78 o
   6   6  10      165.33      168.69      6.31 o
   7   6  10       15.69        2.65      5.67 o
   8   6  10       31.38       24.88      6.32 o
   0   7  10       66.58       65.28      5.47 o
   1   7  10        9.43        1.38      3.38 o
   2   7  10      134.56      132.46      4.75 o
   3   7  10       34.03       30.49      3.83 o
   4   7  10      538.76      500.39      8.68 o
   5   7  10       63.52       67.10      6.63 o
   6   7  10       24.45       27.73      6.79 o
   7   7  10      359.70      316.31     12.84 o
   8   7  10       82.15      104.72      8.86 o
   0   8  10       37.27       41.02      6.15 o
   1   8  10       44.46       52.20      4.60 o
   2   8  10      241.07      241.39      6.74 o
   3   8  10       27.20       24.43      4.13 o
   4   8  10       62.10       62.15      5.25 o
   5   8  10      124.73      135.90      6.85 o
   6   8  10       28.62       40.70      6.21 o
   7   8  10      113.57      108.82      8.24 o
   0   9  10        2.46       -4.76      6.94 o
   1   9  10      299.38      279.82      7.34 o
   2   9  10      179.14      171.40      8.59 o
   3   9  10      117.15      118.96      8.48 o
   4   9  10      180.05      199.92     11.28 o
   5   9  10      222.83      242.35     10.54 o
   6   9  10       34.99       47.80      8.12 o
   0  10  10      364.48      370.51     26.90 o
   1  10  10        9.67        2.35      8.91 o
   2  10  10       80.67       92.89     11.13 o
   3  10  10      611.40      621.09     22.83 o
   4  10  10       48.44       48.58      8.12 o
   5  10  10      303.03      285.33     14.45 o
   0  11  10        6.40       22.27     12.95 o
   1  11  10      143.51      179.55     16.12 o
   2  11  10       61.52       62.13      9.69 o
   1   0  11     1115.59     1117.68     11.98 o
   2   0  11      170.35      174.28      4.12 o
   3   0  11      449.97      514.95      8.15 o
   4   0  11      579.41      588.93     10.45 o
   5   0  11      334.10      346.21      7.70 o
   6   0  11       16.14       12.53      3.97 o
   7   0  11      820.07      807.39     13.44 o
   8   0  11       24.41       22.97      4.58 o
   9   0  11      101.83      113.79      7.01 o
  10   0  11       41.08       69.45     21.93 o
   0   1  11       27.41       26.56      2.67 o
   1   1  11     2361.20     2391.10     16.41 o
   2   1  11      213.86      238.60      3.52 o
   3   1  11      721.62      735.07      6.94 o
   4   1  11       24.53       22.44      2.27 o
   5   1  11       51.46       51.61      3.08 o
   6   1  11      138.43      144.94      4.08 o
   7   1  11      574.24      566.96      8.10 o
   8   1  11      127.60      125.22      4.31 o
   9   1  11      137.09      131.73      6.74 o
  10   1  11       41.76       49.94     10.37 o
   0   2  11     9646.32     9619.63     83.97 o
   1   2  11     1190.63     1203.34      9.71 o
   2   2  11      242.77      214.29      3.55 o
   3   2  11      202.63      206.53      3.45 o
   4   2  11      353.65      368.43      4.95 o
   5   2  11       75.93       81.15      3.48 o
   6   2  11      697.99      683.57      9.10 o
   7   2  11      163.10      176.54      5.22 o
   8   2  11      497.69      506.71      8.44 o
   9   2  11       30.62       32.01      4.94 o
   0   3  11      192.36      195.06      5.02 o
   1   3  11     1977.62     1871.79     13.81 o
   2   3  11      113.58      120.32      2.94 o
   3   3  11      250.46      227.02      3.78 o
   4   3  11       41.27       39.07      2.76 o
   5   3  11      281.03      260.26      5.84 o
   6   3  11      399.46      380.56      7.30 o
   7   3  11      159.67      156.80      5.18 o
   8   3  11      280.85      283.39      7.32 o
   9   3  11      833.48      816.35     16.12 o
   0   4  11      889.65      937.83     12.27 o
   1   4  11      932.69      923.90      8.54 o
   2   4  11      123.97      120.06      3.05 o
   3   4  11       22.38       14.23      2.68 o
   4   4  11        6.90        8.16      3.02 o
   5   4  11      148.48      144.01      4.68 o
   6   4  11      203.34      206.36      5.90 o
   7   4  11      127.94      111.15      5.23 o
   8   4  11      326.93      289.06      8.98 o
   9   4  11       56.75       62.08      7.66 o
   0   5  11       12.57       22.18      3.55 o
   1   5  11      310.50      309.01      5.04 o
   2   5  11       61.21       62.95      3.28 o
   3   5  11      323.10      310.50      6.24 o
   4   5  11     2669.20     2538.61     21.12 o
   5   5  11      414.92      415.02      7.65 o
   6   5  11      289.23      279.61      7.12 o
   7   5  11       34.11       47.81      5.04 o
   8   5  11      389.04      372.93     11.46 o
   9   5  11      333.59      401.88     12.52 o
   0   6  11        2.53        3.30      3.60 o
   1   6  11       23.25       24.86      3.08 o
   2   6  11      309.08      308.32      5.90 o
   3   6  11     1591.08     1501.50     14.49 o
   4   6  11      122.42      126.35      4.90 o
   5   6  11      832.70      803.72     11.11 o
   6   6  11       29.07       30.70      4.53 o
   7   6  11        7.32       -0.99      8.14 o
   8   6  11       46.32       30.95      7.04 o
   0   7  11        5.35        3.51      4.77 o
   1   7  11       83.99       77.11      4.43 o
   2   7  11      329.47      323.26      6.25 o
   3   7  11       42.56       39.31      4.25 o
   4   7  11      381.51      379.96      7.67 o
   5   7  11        0.84       -2.61      4.03 o
   6   7  11      193.13      201.57      7.90 o
   7   7  11      140.57      124.12      8.31 o
   0   8  11       38.46       35.06      5.81 o
   1   8  11       33.25       33.68      4.15 o
   2   8  11        8.76        7.68      4.33 o
   3   8  11      103.55       99.19      5.88 o
   4   8  11       16.23       12.96      4.75 o
   5   8  11       73.56       72.57      6.26 o
   6   8  11        0.14        2.20      5.96 o
   7   8  11      125.64      153.48      9.82 o
   0   9  11      118.40      119.53      9.04 o
   1   9  11       21.62        9.15      4.59 o
   2   9  11        2.33       -1.67      6.96 o
   3   9  11       92.24      106.66      7.53 o
   4   9  11      552.02      539.00     15.71 o
   5   9  11       80.81       86.93      9.43 o
   6   9  11        6.39       10.14      5.68 o
   0  10  11       16.49       18.26     16.14 o
   1  10  11       37.40       31.14      9.05 o
   2  10  11        1.20       -1.42      8.40 o
   3  10  11       15.65       34.29      7.33 o
   4  10  11       21.52       18.80     14.04 o
   0  11  11       47.56       53.22     14.78 o
   1  11  11       33.15       37.26     10.47 o
   2  11  11       14.78       16.64      8.52 o
   0   0  12     3642.49     3746.36     45.47 o
   1   0  12     2467.37     2710.11     25.15 o
   2   0  12       84.66      103.40      3.34 o
   3   0  12     2554.80     2620.42     26.66 o
   4   0  12      105.42      125.80      5.45 o
   5   0  12      684.03      658.65     11.90 o
   6   0  12      154.01      151.86      6.36 o
   7   0  12       20.30       15.41      4.34 o
   8   0  12       72.97       89.72      5.71 o
   9   0  12       74.38       95.07      7.03 o
   0   1  12      350.49      398.30      6.85 o
   1   1  12      370.45      382.38      4.67 o
   2   1  12      254.77      281.33      3.87 o
   3   1  12       53.01       59.03      2.62 o
   4   1  12      533.69      532.97      6.63 o
   5   1  12       68.37       64.61      3.33 o
   6   1  12      233.74      223.08      5.16 o
   7   1  12       34.67       41.79      3.50 o
   8   1  12      660.21      691.61      9.88 o
   9   1  12       20.61       20.85      5.02 o
   0   2  12      112.78      106.10      3.99 o
   1   2  12      223.91      206.51      3.81 o
   2   2  12      217.13      239.61      4.06 o
   3   2  12      469.01      443.38      5.07 o
   4   2  12       29.57       35.75      2.78 o
   5   2  12      195.26      190.40      4.79 o
   6   2  12      277.48      269.43      6.13 o
   7   2  12      497.19      486.05      8.06 o
   8   2  12      107.52      124.83      4.93 o
   9   2  12       86.57       81.04      6.39 o
   0   3  12       17.72       14.59      2.89 o
   1   3  12      726.13      743.39      7.23 o
   2   3  12      180.60      188.73      3.63 o
   3   3  12      130.59      134.26      3.30 o
   4   3  12      528.26      519.32      6.93 o
   5   3  12      169.53      177.93      5.11 o
   6   3  12      443.94      441.03      8.18 o
   7   3  12      266.18      257.71      6.43 o
   8   3  12        7.14       15.07      4.20 o
   9   3  12       58.58       51.81      6.37 o
   0   4  12      490.31      551.88      9.15 o
   1   4  12      675.61      639.15      6.99 o
   2   4  12      517.17      496.50      6.16 o
   3   4  12       75.16       80.31      3.67 o
   4   4  12      143.14      147.22      4.80 o
   5   4  12      499.72      503.89      8.50 o
   6   4  12      208.22      191.36      5.77 o
   7   4  12      369.24      362.05      7.74 o
   8   4  12      296.15      268.57     11.16 o
   9   4  12      101.68      111.47      8.73 o
   0   5  12       70.40       72.50      4.46 o
   1   5  12      166.44      172.49      4.37 o
   2   5  12       11.45        8.20      2.74 o
   3   5  12      965.51      954.54     10.95 o
   4   5  12      129.86      128.26      4.89 o
   5   5  12      328.29      323.32      6.90 o
   6   5  12      409.77      370.25      7.70 o
   7   5  12        3.03       -0.21      4.40 o
   8   5  12      245.05      222.89      9.88 o
   0   6  12        1.66       -3.02      3.71 o
   1   6  12       31.07       27.55      3.33 o
   2   6  12       38.81       40.60      3.96 o
   3   6  12      940.98      939.30     10.99 o
   4   6  12      136.51      116.09      4.97 o
   5   6  12      352.77      346.53      7.59 o
   6   6  12       39.12       43.46      5.35 o
   7   6  12       49.69       38.83      7.76 o
   8   6  12       43.34       58.88      7.37 o
   0   7  12       36.50       32.82      5.34 o
   1   7  12       10.61       10.38      3.83 o
   2   7  12       76.02       73.12      4.40 o
   3   7  12       55.87       42.69      4.34 o
   4   7  12      627.84      605.88     10.15 o
   5   7  12      142.75      133.11      5.96 o
   6   7  12      269.44      294.84      9.58 o
   7   7  12       78.32       69.93      7.63 o
   0   8  12       54.77       62.43      6.98 o
   1   8  12       56.56       66.60      4.52 o
   2   8  12      171.16      159.19      7.25 o
   3   8  12       30.11       22.56      4.46 o
   4   8  12      109.15       98.98      6.41 o
   5   8  12        0.96        3.50      5.33 o
   6   8  12       52.50       51.92      6.77 o
   0   9  12        6.58       -4.59      6.91 o
   1   9  12      132.94      135.62      6.62 o
   2   9  12       25.89       23.33      5.51 o
   3   9  12       97.33      115.10     10.20 o
   4   9  12      422.04      453.73     15.04 o
   5   9  12       19.72       10.99      7.11 o
   0  10  12       19.73       19.59      9.00 o
   1  10  12       33.73       32.85      6.57 o
   2  10  12       81.66       92.84     12.35 o
   3  10  12      130.42      144.79     13.92 o
   4  10  12       80.41       82.05     10.16 o
   0  11  12        7.59       38.02     13.95 o
   1  11  12      178.50      175.04     13.23 o
   1   0  13      211.27      257.77      5.21 o
   2   0  13       12.49       13.19      2.50 o
   3   0  13      308.19      322.34      6.87 o
   4   0  13       80.53       86.66      5.08 o
   5   0  13       13.86        8.51      4.19 o
   6   0  13      299.18      291.01      8.45 o
   7   0  13        0.13        1.52      3.92 o
   8   0  13       51.21       60.83      5.84 o
   9   0  13       37.40       36.35      5.76 o
   0   1  13      669.20      634.97      8.96 o
   1   1  13      177.61      167.49      3.35 o
   2   1  13      510.07      542.44      5.55 o
   3   1  13      532.27      505.22      5.85 o
   4   1  13     1365.20     1392.47     12.28 o
   5   1  13       65.50       61.06      3.48 o
   6   1  13      123.67      124.63      4.68 o
   7   1  13      496.86      491.68      8.03 o
   8   1  13      268.04      266.44      6.39 o
   9   1  13      146.08      146.90      7.15 o
   0   2  13      105.53      141.63      4.50 o
   1   2  13      890.17      876.35      8.05 o
   2   2  13     1740.33     1773.93     13.84 o
   3   2  13      184.75      191.34      3.80 o
   4   2  13      253.06      258.02      5.09 o
   5   2  13       51.97       53.07      3.61 o
   6   2  13      171.64      161.10      5.09 o
   7   2  13      185.33      178.45      5.70 o
   8   2  13      134.72      133.62      5.69 o
   9   2  13       28.39       23.41      5.23 o
   0   3  13        0.85       -2.31      2.79 o
   1   3  13     3326.20     3251.71     22.51 o
   2   3  13     2806.07     2754.95     19.66 o
   3   3  13      136.39      139.26      3.46 o
   4   3  13      918.73      933.50     10.10 o
   5   3  13      514.75      500.92      8.25 o
   6   3  13     1019.11      985.15     12.41 o
   7   3  13     1809.14     1701.67     17.62 o
   8   3  13      326.57      323.59      8.71 o
   9   3  13      219.88      211.68      8.58 o
   0   4  13       66.43       73.33      4.41 o
   1   4  13      845.25      831.56      8.15 o
   2   4  13        5.38        8.22      2.41 o
   3   4  13      525.55      500.07      7.38 o
   4   4  13      155.44      144.02      5.04 o
   5   4  13      142.31      139.45      5.27 o
   6   4  13      144.34      160.41      5.60 o
   7   4  13      130.18      131.81      5.48 o
   8   4  13       60.96       44.47      6.44 o
   9   4  13      245.26      245.31     10.62 o
   0   5  13      155.81      159.68      5.75 o
   1   5  13       56.91       61.18      3.26 o
   2   5  13       31.25       33.29      3.67 o
   3   5  13      889.33      879.40     10.65 o
   4   5  13      180.32      183.15      5.72 o
   5   5  13      235.78      222.58      5.94 o
   6   5  13      283.48      261.53      6.73 o
   7   5  13       39.26       40.12      6.07 o
   8   5  13       61.54       91.99      7.86 o
   0   6  13      307.79      311.13      9.23 o
   1   6  13      158.39      156.90      4.73 o
   2   6  13       50.04       51.02      4.26 o
   3   6  13      205.03      228.65      6.17 o
   4   6  13      232.42      224.09      6.23 o
   5   6  13      170.66      168.02      5.86 o
   6   6  13       88.58       91.86      5.99 o
   7   6  13       33.54       33.29      6.42 o
   8   6  13      131.57      141.64     10.73 o
   0   7  13      102.18      103.27      6.87 o
   1   7  13       13.51        7.30      3.94 o
   2   7  13      158.49      161.07      5.22 o
   3   7  13      116.61      106.38      4.97 o
   4   7  13      154.35      139.88      5.85 o
   5   7  13        6.07        8.95      4.63 o
   6   7  13      299.78      295.25     10.76 o
   7   7  13       29.78       25.07      6.67 o
   0   8  13      479.71      422.60     12.10 o
   1   8  13       55.21       57.55      4.77 o
   2   8  13      246.94      236.56      7.50 o
   3   8  13      167.03      158.73      6.98 o
   4   8  13        7.78        4.85      4.55 o
   5   8  13       50.15       63.75      7.44 o
   6   8  13      240.34      247.35      9.73 o
   0   9  13       20.39        8.97      7.64 o
   1   9  13       70.26       55.96      6.38 o
   2   9  13       85.89       79.63      8.92 o
   3   9  13       33.45       45.61      8.77 o
   4   9  13       45.49       53.55      8.26 o
   5   9  13       57.66       69.09      7.53 o
   0  10  13       28.24       14.04      8.96 o
   1  10  13       55.12       47.29      8.12 o
   2  10  13       70.03       91.32      9.26 o
   3  10  13     1015.09     1052.11     25.26 o
   4  10  13      216.25      238.05     27.33 o
   0   0  14      352.45      330.83      8.45 o
   1   0  14     1365.59     1457.75     14.83 o
   2   0  14      481.17      438.00      6.91 o
   3   0  14      719.81      684.19      8.86 o
   4   0  14        2.59        3.26      3.87 o
   5   0  14      287.14      285.30      9.09 o
   6   0  14       13.33       14.29      4.30 o
   7   0  14       77.40       87.54      7.56 o
   8   0  14      113.98      126.19      7.89 o
   9   0  14       91.43      101.44      9.28 o
   0   1  14      120.12      131.14      4.40 o
   1   1  14     1106.18     1161.48      9.47 o
   2   1  14      195.41      197.26      3.57 o
   3   1  14      221.47      228.42      3.96 o
   4   1  14     1170.25     1133.16     11.07 o
   5   1  14      129.52      132.94      4.37 o
   6   1  14      859.42      825.85     10.77 o
   7   1  14      652.60      642.19      9.32 o
   8   1  14      124.91      131.16      5.99 o
   9   1  14       15.27       15.02      5.92 o
   0   2  14     2630.76     2501.63     25.02 o
   1   2  14      129.82      134.57      3.36 o
   2   2  14      703.12      704.82      7.02 o
   3   2  14      340.25      328.46      5.22 o
   4   2  14      277.63      270.86      5.49 o
   5   2  14      211.55      214.78      5.52 o
   6   2  14      498.92      500.19      8.09 o
   7   2  14      201.08      205.05      6.19 o
   8   2  14      252.23      277.88      7.61 o
   9   2  14      155.15      163.89      8.19 o
   0   3  14       13.92       16.52      3.24 o
   1   3  14     2141.08     2157.70     16.48 o
   2   3  14     1111.65     1127.87     10.03 o
   3   3  14       85.01       88.22      3.72 o
   4   3  14      792.83      776.99      9.31 o
   5   3  14      375.06      362.76      7.47 o
   6   3  14       30.09       31.07      3.83 o
   7   3  14      719.87      638.13      9.96 o
   8   3  14       31.41       27.25      5.42 o
   9   3  14      602.42      624.78     13.67 o
   0   4  14       76.94       65.74      4.49 o
   1   4  14       37.63       45.18      2.83 o
   2   4  14      505.43      504.26      6.57 o
   3   4  14     1453.76     1415.28     13.99 o
   4   4  14      122.12      128.73      5.11 o
   5   4  14      197.46      208.97      6.21 o
   6   4  14      365.54      352.02      7.89 o
   7   4  14       49.75       51.85      4.75 o
   8   4  14      107.25      105.16     10.46 o
   0   5  14       18.33       25.39      4.11 o
   1   5  14      214.72      206.96      4.73 o
   2   5  14        4.34        5.03      3.34 o
   3   5  14      479.44      455.84      8.12 o
   4   5  14      141.14      146.16      5.46 o
   5   5  14      271.08      253.25      6.81 o
   6   5  14       71.61       64.44      4.84 o
   7   5  14      116.05      117.23      7.37 o
   8   5  14       67.51       61.16      7.30 o
   0   6  14       30.98       32.92      5.48 o
   1   6  14      356.63      355.54      6.85 o
   2   6  14       53.22       56.86      4.41 o
   3   6  14     2191.58     2162.41     20.45 o
   4   6  14      118.04      116.26      5.11 o
   5   6  14     1224.95     1203.19     15.15 o
   6   6  14       39.74       41.77      6.62 o
   7   6  14       73.47       68.81      8.17 o
   0   7  14      115.08      103.57      6.61 o
   1   7  14       18.05       19.13      4.37 o
   2   7  14       15.35       18.25      3.67 o
   3   7  14       78.13       77.55      4.73 o
   4   7  14      216.52      241.54      7.46 o
   5   7  14       65.06       54.05      5.73 o
   6   7  14      190.39      216.28      9.80 o
   7   7  14       61.70       43.54      6.96 o
   0   8  14      601.99      571.70     15.50 o
   1   8  14       95.25       89.58      6.32 o
   2   8  14       12.32       13.25      4.86 o
   3   8  14      344.14      339.92      9.35 o
   4   8  14       19.69       17.50      4.74 o
   5   8  14       39.54       42.51      6.76 o
   6   8  14       36.37       28.30      7.09 o
   0   9  14        4.37      -11.24      7.49 o
   1   9  14      146.09      125.64      8.41 o
   2   9  14      262.19      268.41      9.77 o
   3   9  14      160.45      160.78     10.38 o
   4   9  14       70.90       73.14      8.21 o
   5   9  14      140.29      160.25     10.25 o
   0  10  14       28.41       20.83     18.39 o
   1  10  14       67.63       61.64     11.57 o
   2  10  14      220.87      236.11     13.52 o
   3  10  14        8.42        4.00      7.13 o
   1   0  15       91.25      110.59      3.95 o
   2   0  15      288.02      298.66      5.98 o
   3   0  15      365.66      374.29      8.12 o
   4   0  15        1.52       -2.78      3.75 o
   5   0  15      287.50      286.85      8.66 o
   6   0  15       13.41       10.05      4.23 o
   7   0  15      269.95      258.27      8.89 o
   8   0  15       44.93       52.36      7.05 o
   9   0  15      134.76      139.27     15.21 o
   0   1  15     1311.76     1257.48     13.56 o
   1   1  15       61.49       72.17      2.67 o
   2   1  15      349.60      348.26      4.72 o
   3   1  15      559.07      592.87      7.10 o
   4   1  15      463.40      496.75      7.07 o
   5   1  15      489.61      471.12      7.53 o
   6   1  15      861.29      852.05     11.03 o
   7   1  15      116.14      115.45      4.92 o
   8   1  15       43.32       40.76      5.18 o
   9   1  15       36.91       45.30      7.68 o
   0   2  15      417.77      431.60      8.01 o
   1   2  15      914.25      876.25      8.42 o
   2   2  15      326.95      316.27      4.95 o
   3   2  15      108.31      114.02      3.70 o
   4   2  15      490.08      481.45      7.09 o
   5   2  15      216.07      206.83      5.39 o
   6   2  15      112.14      111.27      5.17 o
   7   2  15      430.10      435.64      8.58 o
   8   2  15      169.88      159.38      6.81 o
   9   2  15      179.46      182.03      9.25 o
   0   3  15      314.68      315.89      7.75 o
   1   3  15      835.88      867.36      8.56 o
   2   3  15       27.13       24.52      2.72 o
   3   3  15      196.66      197.61      4.75 o
   4   3  15       18.84       19.38      3.41 o
   5   3  15      367.92      356.77      7.47 o
   6   3  15      544.40      552.16      9.45 o
   7   3  15      480.33      457.76     10.01 o
   8   3  15       34.05       34.62      5.23 o
   9   3  15       66.33       33.57     10.43 o
   0   4  15        0.42        0.51      3.63 o
   1   4  15      882.98      867.72      8.72 o
   2   4  15      531.82      543.72      6.97 o
   3   4  15      415.76      409.22      7.26 o
   4   4  15      164.14      159.35      5.54 o
   5   4  15      143.61      131.57      5.42 o
   6   4  15      108.85      114.86      5.72 o
   7   4  15      156.19      163.58      6.92 o
   8   4  15       17.82       16.03      6.67 o
   0   5  15      504.61      480.29      9.72 o
   1   5  15       76.30       75.02      3.69 o
   2   5  15      293.60      284.67      6.44 o
   3   5  15      268.01      267.09      6.47 o
   4   5  15      512.36      541.40      9.11 o
   5   5  15       20.97       25.39      4.37 o
   6   5  15      575.98      534.35     10.06 o
   7   5  15       13.38        7.54      5.55 o
   8   5  15       76.32       75.80      7.49 o
   0   6  15       29.55       30.79      5.78 o
   1   6  15      532.93      525.67      8.58 o
   2   6  15      313.55      310.43      6.86 o
   3   6  15      296.23      277.60      6.70 o
   4   6  15      169.41      166.48      6.29 o
   5   6  15        1.50       -2.39      4.79 o
   6   6  15        0.11       -9.93      6.62 o
   7   6  15       45.68       44.38      7.10 o
   0   7  15      311.33      313.55      9.66 o
   1   7  15      517.01      538.65      9.56 o
   2   7  15      193.22      185.43      5.84 o
   3   7  15      196.28      207.19      6.22 o
   4   7  15      431.06      385.36      9.98 o
   5   7  15       70.57       71.25      6.27 o
   6   7  15      164.72      173.59      9.97 o
   7   7  15       52.60       56.64     12.84 o
   0   8  15     1156.08     1099.96     21.91 o
   1   8  15      302.35      272.44      8.41 o
   2   8  15      184.12      192.51      8.25 o
   3   8  15      107.96      104.48      6.85 o
   4   8  15       22.31       20.46      5.70 o
   5   8  15       50.13       62.28      7.24 o
   6   8  15       36.03       49.97      9.60 o
   0   9  15       54.09       46.63     10.11 o
   1   9  15      180.36      163.21      9.35 o
   2   9  15       13.61        8.42      6.00 o
   3   9  15      149.19      156.40     11.51 o
   4   9  15       61.49       48.87      8.63 o
   0  10  15        0.49        4.94     11.36 o
   1  10  15       28.95       25.80     14.41 o
   2  10  15       59.52       70.66     15.12 o
   0   0  16     1688.72     1661.45     23.86 o
   1   0  16       50.97       61.27      3.55 o
   2   0  16       89.75       94.79      4.04 o
   3   0  16      718.86      753.42     11.75 o
   4   0  16      735.88      729.71     12.56 o
   5   0  16        4.66       -1.00      4.45 o
   6   0  16      325.18      323.87      8.94 o
   7   0  16       29.93       27.48      6.25 o
   8   0  16       30.35       49.38      8.40 o
   9   0  16        5.73        9.17      7.56 o
   0   1  16      330.97      357.33      6.74 o
   1   1  16      190.39      206.45      3.81 o
   2   1  16       52.44       56.12      2.67 o
   3   1  16      344.43      347.08      5.69 o
   4   1  16      210.29      202.61      5.08 o
   5   1  16      514.89      506.82      7.91 o
   6   1  16        8.36        8.03      3.38 o
   7   1  16      277.35      267.81      7.47 o
   8   1  16        4.67        3.49      5.22 o
   9   1  16        4.10       10.89      8.57 o
   0   2  16     4831.53     4792.63     44.83 o
   1   2  16      522.00      514.12      6.31 o
   2   2  16       34.68       34.84      2.71 o
   3   2  16       86.98       94.69      3.69 o
   4   2  16      502.07      501.87      7.74 o
   5   2  16        1.85        2.29      3.16 o
   6   2  16       75.26       77.00      4.75 o
   7   2  16      199.77      198.63      7.51 o
   8   2  16      892.27      895.16     15.89 o
   9   2  16       54.25       57.19     14.88 o
   0   3  16      210.68      221.84      6.62 o
   1   3  16     1374.74     1342.83     11.59 o
   2   3  16       65.38       68.12      3.23 o
   3   3  16      416.10      398.84      6.84 o
   4   3  16       62.45       57.80      4.07 o
   5   3  16      177.54      180.19      5.76 o
   6   3  16       67.64       77.07      4.85 o
   7   3  16      691.52      675.04     14.62 o
   8   3  16       85.24       81.87      6.38 o
   0   4  16       12.98       12.19      4.06 o
   1   4  16       21.46       23.59      2.92 o
   2   4  16      896.64      865.72      9.86 o
   3   4  16      634.33      650.60      9.45 o
   4   4  16      178.88      177.93      5.77 o
   5   4  16      763.58      715.00     10.94 o
   6   4  16       20.65       12.15      4.89 o
   7   4  16       23.63       10.86      5.11 o
   8   4  16       91.81       94.41      9.17 o
   0   5  16      246.79      257.50      7.58 o
   1   5  16      624.04      602.77      8.35 o
   2   5  16      268.61      267.83      6.33 o
   3   5  16      192.27      201.31      6.11 o
   4   5  16      490.55      458.74      8.55 o
   5   5  16      283.63      273.26      7.52 o
   6   5  16       13.44       14.70      4.66 o
   7   5  16       32.68       21.22      8.31 o
   8   5  16      105.01       92.95     15.76 o
   0   6  16      464.37      450.89     11.35 o
   1   6  16      497.35      510.68      8.73 o
   2   6  16      275.14      277.19      6.69 o
   3   6  16      300.27      295.80      7.14 o
   4   6  16       58.33       49.56      4.69 o
   5   6  16       91.21       88.18      5.74 o
   6   6  16       93.79       96.40      7.22 o
   7   6  16      237.36      223.59     11.36 o
   0   7  16        6.25        2.81      7.06 o
   1   7  16      345.77      340.27      7.95 o
   2   7  16      306.06      294.50      7.74 o
   3   7  16       40.58       29.38      4.65 o
   4   7  16      193.73      199.31      7.21 o
   5   7  16      119.65      115.26      7.21 o
   6   7  16      105.65      121.88     13.86 o
   0   8  16     1075.34     1055.29     21.82 o
   1   8  16       97.28      102.78      5.91 o
   2   8  16      103.54      103.56      6.51 o
   3   8  16       24.33       31.61      5.60 o
   4   8  16       68.02       70.21      9.02 o
   5   8  16       36.86       37.28      7.06 o
   0   9  16      574.43      572.74     20.69 o
   1   9  16        2.92       -2.74      7.41 o
   2   9  16       95.88      105.08      8.04 o
   3   9  16      185.15      210.81     14.39 o
   4   9  16        2.71       -6.87      9.74 o
   0  10  16       50.41       77.34     14.98 o
   1  10  16       11.97       11.28     12.06 o
   2  10  16       39.93       35.78     11.38 o
   1   0  17       26.75       24.62      3.37 o
   2   0  17      346.28      357.02      7.06 o
   3   0  17        0.21       -5.53      3.69 o
   4   0  17      182.29      178.24      6.60 o
   5   0  17      340.17      352.03      9.73 o
   6   0  17       30.41       26.17      4.81 o
   7   0  17       99.50      111.29      8.48 o
   8   0  17        4.50        1.34      7.33 o
   0   1  17      410.31      407.95      7.40 o
   1   1  17       27.29       23.74      2.41 o
   2   1  17       25.52       28.15      2.58 o
   3   1  17      214.30      225.40      4.93 o
   4   1  17      225.54      223.71      5.42 o
   5   1  17       29.29       27.02      3.82 o
   6   1  17       51.64       43.92      3.97 o
   7   1  17      186.58      181.89      7.73 o
   8   1  17      175.49      167.71      9.30 o
   0   2  17     1449.29     1520.87     17.64 o
   1   2  17      324.21      311.07      5.30 o
   2   2  17        4.72        4.96      2.61 o
   3   2  17      600.65      573.30      7.72 o
   4   2  17       31.53       31.95      3.70 o
   5   2  17      101.96      103.68      4.48 o
   6   2  17       11.16        9.93      3.76 o
   7   2  17      101.54       95.96      6.18 o
   8   2  17      237.84      242.12     10.16 o
   0   3  17        7.09       13.47      4.02 o
   1   3  17        8.79       11.55      2.74 o
   2   3  17      489.85      476.09      6.62 o
   3   3  17       15.20       11.81      3.49 o
   4   3  17      100.15       98.43      4.74 o
   5   3  17      122.15      111.14      4.96 o
   6   3  17      119.94      115.57      6.30 o
   7   3  17        0.75        0.00      5.24 o
   8   3  17       43.09       44.64     11.12 o
   0   4  17       14.28       11.20      4.27 o
   1   4  17      316.53      328.56      5.86 o
   2   4  17      459.47      433.99      7.39 o
   3   4  17     1094.99     1109.53     12.84 o
   4   4  17      108.10      111.70      5.24 o
   5   4  17      798.08      781.52     11.67 o
   6   4  17       79.61       76.63      5.87 o
   7   4  17       11.71        8.03      5.11 o
   8   4  17      398.46      357.36     12.45 o
   0   5  17       76.19       74.43      5.57 o
   1   5  17      132.12      136.94      4.90 o
   2   5  17     1812.18     1809.98     17.96 o
   3   5  17      258.16      250.64      6.71 o
   4   5  17     1344.37     1320.91     15.22 o
   5   5  17      544.29      533.74     11.18 o
   6   5  17      110.73      113.75      7.25 o
   7   5  17      202.32      204.71      9.35 o
   0   6  17      632.44      649.48     16.05 o
   1   6  17      261.87      265.06      6.90 o
   2   6  17     1087.02     1107.00     13.23 o
   3   6  17      122.68      124.09      5.43 o
   4   6  17       46.76       47.98      5.15 o
   5   6  17      274.13      256.38      8.34 o
   6   6  17      189.49      141.42      9.56 o
   7   6  17       36.17       34.53     10.66 o
   0   7  17      272.57      254.79     10.95 o
   1   7  17      902.81      912.09     12.73 o
   2   7  17      481.00      474.30      9.57 o
   3   7  17        1.37       -3.29      4.18 o
   4   7  17      332.99      296.22      8.50 o
   5   7  17       48.13       38.45      6.55 o
   6   7  17       63.64       64.58      7.68 o
   0   8  17        5.78       11.47      8.12 o
   1   8  17       26.76       19.57      5.43 o
   2   8  17       84.16       76.93      5.82 o
   3   8  17      102.43      111.66      7.12 o
   4   8  17       14.00       11.87      5.88 o
   5   8  17        1.55        5.11     11.25 o
   0   9  17      108.99      136.50     14.20 o
   1   9  17      147.30      138.95     15.20 o
   2   9  17       19.69       18.86      8.03 o
   3   9  17      125.97      133.87      9.57 o
   0   0  18      513.63      471.64     11.52 o
   1   0  18       64.39       65.26      4.06 o
   2   0  18      451.89      459.52      8.94 o
   3   0  18       88.19       92.05      5.36 o
   4   0  18       59.11       54.98      5.06 o
   5   0  18      748.67      751.50     14.14 o
   6   0  18      171.79      184.58      8.10 o
   7   0  18        5.61       11.41      6.11 o
   8   0  18       40.06       48.06      9.14 o
   0   1  18       76.29       81.84      4.34 o
   1   1  18       24.65       22.03      2.53 o
   2   1  18      439.61      454.62      6.39 o
   3   1  18      196.36      197.11      4.85 o
   4   1  18      381.95      362.76      6.79 o
   5   1  18      315.35      318.77      7.05 o
   6   1  18        5.45        9.59      3.68 o
   7   1  18       32.55       26.65      5.10 o
   8   1  18        5.89       11.50      6.66 o
   0   2  18     3138.50     3130.80     31.47 o
   1   2  18      466.51      468.62      6.40 o
   2   2  18       30.36       30.47      3.06 o
   3   2  18      129.73      139.28      4.77 o
   4   2  18      760.36      766.24      9.91 o
   5   2  18       24.88       17.20      3.61 o
   6   2  18      734.99      693.47     12.91 o
   7   2  18      184.55      175.77      8.40 o
   8   2  18      319.32      308.85     11.34 o
   0   3  18       27.71       32.61      4.61 o
   1   3  18      507.86      512.86      6.84 o
   2   3  18      353.19      342.82      6.28 o
   3   3  18      606.03      607.12      8.72 o
   4   3  18      238.92      216.42      6.02 o
   5   3  18      359.26      361.77      7.65 o
   6   3  18       68.42       72.09      5.82 o
   7   3  18       70.96       61.79      6.66 o
   8   3  18       46.77       33.32      6.54 o
   0   4  18      848.25      830.26     12.53 o
   1   4  18     1996.38     1993.81     16.55 o
   2   4  18      109.64      120.34      4.77 o
   3   4  18      398.56      406.56      8.19 o
   4   4  18      447.67      446.18      8.88 o
   5   4  18      342.74      345.81      8.65 o
   6   4  18      199.22      199.36      8.34 o
   7   4  18      352.88      362.53     11.15 o
   0   5  18      429.14      450.12     10.49 o
   1   5  18      608.32      645.25      9.50 o
   2   5  18      192.31      196.52      6.01 o
   3   5  18     1170.16     1176.63     14.12 o
   4   5  18       74.26       65.75      4.98 o
   5   5  18       84.48       85.19      6.00 o
   6   5  18      145.84      133.04      7.86 o
   7   5  18       76.14       65.19      7.98 o
   0   6  18       11.31       10.91      6.87 o
   1   6  18      108.89      114.67      5.10 o
   2   6  18       48.01       51.83      4.50 o
   3   6  18       53.99       46.69      4.63 o
   4   6  18      113.45      110.12      5.94 o
   5   6  18       86.00       81.56      6.98 o
   6   6  18        5.05        7.18      6.23 o
   0   7  18      186.82      198.18     10.45 o
   1   7  18      204.83      212.16      8.03 o
   2   7  18      146.68      148.73      6.77 o
   3   7  18      406.49      409.40      9.61 o
   4   7  18       19.40       18.79      5.69 o
   5   7  18       95.85       91.49      8.45 o
   0   8  18      114.29      137.28     11.38 o
   1   8  18      565.52      574.06     14.01 o
   2   8  18       82.64      116.16      6.87 o
   3   8  18      142.82      157.68      9.16 o
   4   8  18       41.30       52.58      9.37 o
   0   9  18      245.05      218.37     14.83 o
   1   9  18      262.82      248.45     11.88 o
   2   9  18       30.54       31.65      7.64 o
   3   9  18      195.56      217.63     15.21 o
   1   0  19      252.31      272.54      6.59 o
   2   0  19       39.27       46.98      4.61 o
   3   0  19        0.24        3.16      4.30 o
   4   0  19     1088.73     1050.48     16.21 o
   5   0  19      221.32      217.33      8.05 o
   6   0  19       45.45       60.17      6.99 o
   7   0  19       23.15       32.59      8.62 o
   8   0  19       14.54       11.74      8.13 o
   0   1  19      550.41      578.43      9.25 o
   1   1  19      126.59      134.12      3.56 o
   2   1  19      105.84      110.55      4.03 o
   3   1  19      591.43      590.81      7.85 o
   4   1  19      740.47      726.19      9.54 o
   5   1  19       18.09       11.76      3.60 o
   6   1  19        5.97        7.08      4.13 o
   7   1  19       10.61       20.06      6.86 o
   8   1  19       36.66       35.32      6.90 o
   0   2  19     1157.24     1208.47     15.62 o
   1   2  19       30.07       31.58      2.97 o
   2   2  19      608.11      602.90      7.90 o
   3   2  19      179.31      175.91      5.16 o
   4   2  19      417.54      399.77      7.34 o
   5   2  19       55.18       54.47      4.26 o
   6   2  19      139.90      150.89      7.09 o
   7   2  19      118.84       93.69      7.82 o
   8   2  19      157.19      163.13     10.23 o
   0   3  19      140.14      153.72      6.59 o
   1   3  19     1119.52     1086.54     10.53 o
   2   3  19      244.06      262.11      6.07 o
   3   3  19       80.49       84.56      4.30 o
   4   3  19      144.07      143.34      5.41 o
   5   3  19       19.97       25.70      4.49 o
   6   3  19      134.13      136.83      7.73 o
   7   3  19      420.52      437.13     12.94 o
   0   4  19      484.22      477.75      9.69 o
   1   4  19      996.54      992.70     10.48 o
   2   4  19      974.62      971.99     11.58 o
   3   4  19      883.25      908.87     11.67 o
   4   4  19      118.05      122.71      5.58 o
   5   4  19       20.34       12.81      4.44 o
   6   4  19      499.27      512.85     14.29 o
   7   4  19       46.11       44.28      7.16 o
   0   5  19      762.34      788.81     13.68 o
   1   5  19      163.02      165.17      5.52 o
   2   5  19      320.46      326.49      7.70 o
   3   5  19      563.50      565.44      9.74 o
   4   5  19     1161.70     1187.56     16.25 o
   5   5  19      327.22      311.42      9.40 o
   6   5  19      242.78      232.76      9.69 o
   7   5  19       87.35       78.62      8.39 o
   0   6  19     1031.48     1093.09     21.43 o
   1   6  19       20.33       18.94      4.61 o
   2   6  19       61.61       61.03      4.97 o
   3   6  19      129.56      130.28      6.10 o
   4   6  19       30.99       28.97      5.07 o
   5   6  19      120.52      113.49      8.23 o
   6   6  19       73.97       66.97      8.31 o
   0   7  19      372.21      389.52     15.34 o
   1   7  19       91.58      106.27      6.68 o
   2   7  19        5.23        0.75      5.32 o
   3   7  19      338.23      342.02      9.50 o
   4   7  19       37.82       26.92     11.60 o
   5   7  19        4.99       -9.61      6.41 o
   0   8  19       88.98       62.27     10.92 o
   1   8  19       13.84        2.18      6.63 o
   2   8  19       50.15       40.80      7.93 o
   3   8  19      105.35      116.12      9.16 o
   4   8  19       60.11       59.34     13.81 o
   0   9  19      102.82      104.95     12.44 o
   1   9  19       25.88       13.43     10.00 o
   2   9  19      124.93      148.04     12.37 o
   0   0  20        8.63       18.22      5.36 o
   1   0  20      449.33      441.44      8.41 o
   2   0  20      366.07      366.21      9.01 o
   3   0  20     2609.75     2625.54     29.31 o
   4   0  20       35.12       29.82      4.98 o
   5   0  20      471.04      456.53     11.39 o
   6   0  20       21.01        6.66      5.96 o
   7   0  20       33.85       24.52     10.95 o
   8   0  20       36.85       36.74     11.74 o
   0   1  20      192.42      217.40      6.17 o
   1   1  20      123.42      128.58      3.70 o
   2   1  20       83.27       81.76      3.75 o
   3   1  20       28.81       25.54      3.40 o
   4   1  20      932.22      937.57     10.85 o
   5   1  20      192.75      192.93      5.80 o
   6   1  20       39.98       36.66      4.82 o
   7   1  20        1.02      -10.23      9.23 o
   8   1  20       26.62       -1.32     18.80 o
   0   2  20       56.60       75.54      4.67 o
   1   2  20       85.55       98.09      3.63 o
   2   2  20      449.69      463.89      7.13 o
   3   2  20       88.51       80.20      4.46 o
   4   2  20       53.05       50.60      3.96 o
   5   2  20      168.86      149.86      6.25 o
   6   2  20       57.35       59.22      6.54 o
   7   2  20      105.07       97.88      8.06 o
   0   3  20        5.13       -3.23      4.50 o
   1   3  20     1545.31     1556.30     13.42 o
   2   3  20      115.53      128.12      4.79 o
   3   3  20      137.47      136.85      5.03 o
   4   3  20       68.03       76.77      5.69 o
   5   3  20       62.49       52.16      5.23 o
   6   3  20       22.39       17.05      5.76 o
   7   3  20      159.07      148.02     12.44 o
   0   4  20       24.80       23.95      4.42 o
   1   4  20      300.47      323.09      6.46 o
   2   4  20      211.28      232.88      6.25 o
   3   4  20       78.37       94.50      5.15 o
   4   4  20      129.11      129.74      6.23 o
   5   4  20      411.04      393.46      9.53 o
   6   4  20       18.04        9.83      6.09 o
   7   4  20      145.26      154.61      9.38 o
   0   5  20      103.66       96.40      6.17 o
   1   5  20      115.95      108.16      5.24 o
   2   5  20       87.05       86.14      4.81 o
   3   5  20       35.93       35.93      4.42 o
   4   5  20      222.84      228.84      7.68 o
   5   5  20        9.98       -1.89      5.36 o
   6   5  20       13.37        5.62      6.12 o
   0   6  20       52.76       54.10      8.10 o
   1   6  20      549.42      577.42     10.57 o
   2   6  20      130.06      131.52      6.06 o
   3   6  20      776.50      801.87     12.69 o
   4   6  20      116.72      118.93      7.75 o
   5   6  20      180.98      201.46     11.94 o
   6   6  20       24.61       11.90     10.92 o
   0   7  20        1.64       -3.56      8.43 o
   1   7  20      174.64      173.40      8.94 o
   2   7  20      118.46      131.65      7.40 o
   3   7  20       67.46       74.28      6.17 o
   4   7  20        9.79        6.82      6.39 o
   5   7  20       60.96       82.03      8.95 o
   0   8  20       87.72       76.16     11.33 o
   1   8  20       58.19       54.55      9.02 o
   2   8  20       26.30       29.49      7.45 o
   3   8  20       71.51       95.47      9.06 o
   0   9  20        5.14       -1.02     13.24 o
   1   0  21       36.04       44.46      4.49 o
   2   0  21       90.00       83.23      5.52 o
   3   0  21      104.67      102.11      5.89 o
   4   0  21       20.94       25.56      4.90 o
   5   0  21       22.87       23.00      6.81 o
   6   0  21        3.39        1.25      7.25 o
   7   0  21       44.43       40.09     15.18 o
   0   1  21       16.76       22.81      4.06 o
   1   1  21      385.02      366.12      5.84 o
   2   1  21       64.77       76.04      3.85 o
   3   1  21      338.35      336.56      6.39 o
   4   1  21      185.04      191.21      5.77 o
   5   1  21      112.35      123.74      5.75 o
   6   1  21       69.27       69.30      6.25 o
   7   1  21       42.38       42.34      7.10 o
   0   2  21      118.31      123.65      5.36 o
   1   2  21      823.13      824.31      8.59 o
   2   2  21      375.08      379.03      6.54 o
   3   2  21      156.46      147.46      5.24 o
   4   2  21      846.65      876.99     11.03 o
   5   2  21      359.70      345.22      9.09 o
   6   2  21       55.60       51.07      6.92 o
   7   2  21      142.92      145.15      8.96 o
   0   3  21       57.09       50.84      5.14 o
   1   3  21      156.68      154.82      4.66 o
   2   3  21      144.33      143.74      5.07 o
   3   3  21       56.42       53.44      4.12 o
   4   3  21       29.62       26.08      4.59 o
   5   3  21      168.39      157.90      7.39 o
   6   3  21      124.96      110.04      8.08 o
   7   3  21       72.97       80.71      8.12 o
   0   4  21      251.95      239.48      7.58 o
   1   4  21      476.44      450.88      7.80 o
   2   4  21      384.79      402.50      8.07 o
   3   4  21       64.62       65.74      4.98 o
   4   4  21        3.49        4.37      4.33 o
   5   4  21        5.23        2.00      5.56 o
   6   4  21      173.83      174.88     10.79 o
   0   5  21      439.04      431.99     10.59 o
   1   5  21      308.90      306.16      7.46 o
   2   5  21      660.80      684.88     10.91 o
   3   5  21       47.07       49.10      5.22 o
   4   5  21       22.61       17.86      5.99 o
   5   5  21       32.71       22.44      7.39 o
   6   5  21      144.81      153.36      9.33 o
   0   6  21        1.91      -10.76      7.17 o
   1   6  21       63.98       73.11      5.82 o
   2   6  21       46.38       45.05      5.55 o
   3   6  21      115.96      131.44      7.77 o
   4   6  21      159.30      156.53      8.69 o
   5   6  21       83.81      103.97      9.24 o
   0   7  21       98.97      131.74     15.06 o
   1   7  21      158.19      168.69      9.64 o
   2   7  21       77.15       83.16      8.15 o
   3   7  21      104.62      118.13      9.51 o
   4   7  21       35.88       28.71     10.24 o
   0   8  21      310.89      288.20     16.49 o
   1   8  21        4.95        0.52      6.78 o
   2   8  21       72.63       84.19      8.54 o
   0   0  22       69.06       70.33      6.61 o
   1   0  22      798.89      755.46     12.11 o
   2   0  22       53.75       46.07      5.08 o
   3   0  22       36.20       45.03      5.11 o
   4   0  22      476.28      392.39     10.35 o
   5   0  22      115.32      111.15      9.01 o
   6   0  22      164.93      163.73     12.00 o
   7   0  22       69.08       53.83     10.17 o
   0   1  22       95.40       90.19      4.86 o
   1   1  22      501.61      472.37      6.86 o
   2   1  22      328.02      299.63      5.97 o
   3   1  22      139.38      137.83      4.76 o
   4   1  22      111.45      108.58      4.96 o
   5   1  22       74.11       65.15      5.24 o
   6   1  22       68.28       62.36      6.81 o
   7   1  22       47.55       46.88      7.44 o
   0   2  22        0.42       -1.43      3.57 o
   1   2  22      316.28      314.34      5.93 o
   2   2  22       92.26       93.85      4.23 o
   3   2  22       26.87       30.05      3.96 o
   4   2  22       54.42       60.62      4.82 o
   5   2  22       60.76       63.83      6.96 o
   6   2  22       97.35      113.48     13.31 o
   7   2  22       10.98        3.83      7.35 o
   0   3  22      750.14      740.05     12.85 o
   1   3  22      470.54      449.88      7.61 o
   2   3  22       35.08       28.94      3.78 o
   3   3  22      203.64      217.52      6.01 o
   4   3  22      916.88      993.18     14.83 o
   5   3  22      367.97      394.85     11.60 o
   6   3  22      155.03      146.30      8.84 o
   0   4  22      515.60      532.65     11.06 o
   1   4  22      118.91      117.52      5.34 o
   2   4  22       79.45       86.54      4.92 o
   3   4  22      827.97      848.10     13.53 o
   4   4  22       50.83       50.71      5.87 o
   5   4  22      324.92      302.77     12.16 o
   6   4  22       87.77       89.75      7.84 o
   0   5  22       34.77       39.14      7.24 o
   1   5  22      234.96      233.38      7.09 o
   2   5  22       62.80       71.59      5.31 o
   3   5  22       14.12        2.98      4.87 o
   4   5  22      279.27      289.64     11.03 o
   5   5  22      194.50      210.14      9.52 o
   0   6  22        1.12       -6.00      9.04 o
   1   6  22       57.79       71.28      7.60 o
   2   6  22      134.76      152.07      7.38 o
   3   6  22      272.10      265.01      9.91 o
   4   6  22       67.22       55.65      7.07 o
   0   7  22       28.74       45.36     10.99 o
   1   7  22      127.96      119.13      8.97 o
   2   7  22       80.78       60.87      6.64 o
   3   7  22       26.03       15.05      7.10 o
   0   8  22        2.96      -14.07     10.11 o
   1   8  22      153.49      150.12      9.82 o
   1   0  23       43.79       78.57      5.31 o
   2   0  23        8.18        5.42      4.35 o
   3   0  23        6.68        1.30      4.60 o
   4   0  23      197.49      188.61      8.67 o
   5   0  23      143.68      160.10     11.35 o
   6   0  23        5.24       -5.34     12.36 o
   0   1  23      105.42      102.52      5.21 o
   1   1  23      248.07      273.47      5.98 o
   2   1  23      287.76      266.65      5.77 o
   3   1  23       98.01       91.59      4.36 o
   4   1  23       59.98       38.21      4.78 o
   5   1  23       69.59       69.41      6.07 o
   6   1  23       45.97       46.43      7.19 o
   0   2  23      916.95      930.32     12.90 o
   1   2  23      428.84      455.42      7.17 o
   2   2  23      270.85      273.11      6.28 o
   3   2  23      141.85      136.44      5.17 o
   4   2  23       49.20       68.37      5.24 o
   5   2  23        3.41        2.89      5.56 o
   6   2  23      121.41      132.26      8.25 o
   0   3  23      447.53      451.09      9.46 o
   1   3  23       32.15       36.37      4.04 o
   2   3  23      160.18      163.59      5.35 o
   3   3  23      166.01      178.44      6.45 o
   4   3  23      143.94      141.46      7.69 o
   5   3  23      278.09      262.54     10.08 o
   6   3  23       36.41       25.71      8.43 o
   0   4  23      269.98      295.69      9.09 o
   1   4  23       79.66       73.95      4.64 o
   2   4  23       17.49        9.12      4.06 o
   3   4  23       59.44       57.59      5.81 o
   4   4  23       38.44       30.16      6.19 o
   5   4  23      463.53      503.06     12.74 o
   0   5  23       45.77       45.72      8.43 o
   1   5  23       41.31       34.65      5.03 o
   2   5  23       70.81       61.61      5.78 o
   3   5  23       10.31       -1.14      5.86 o
   4   5  23      308.80      316.07     10.75 o
   5   5  23       37.42       19.80      6.55 o
   0   6  23       56.76       37.10     16.81 o
   1   6  23       89.57       96.95      9.74 o
   2   6  23        9.85        3.36      5.10 o
   3   6  23       21.12       13.00      6.50 o
   4   6  23       61.85       52.58      7.88 o
   0   7  23       14.79       -3.26      9.84 o
   1   7  23       34.82       44.95      7.77 o
   2   7  23      155.92      155.69      9.65 o
   0   0  24      188.40      184.57     10.54 o
   1   0  24       14.16        6.27      4.59 o
   2   0  24      196.91      183.94      7.25 o
   3   0  24        6.19        9.79      4.90 o
   4   0  24        4.02       -0.66      5.84 o
   5   0  24      192.01      174.13     11.81 o
   6   0  24       77.39       73.66     10.08 o
   0   1  24        9.55       16.82      4.55 o
   1   1  24       78.30       90.69      4.10 o
   2   1  24       98.78       88.80      4.32 o
   3   1  24      365.84      362.78      7.47 o
   4   1  24        8.97        3.50      4.81 o
   5   1  24      132.89      116.96      6.93 o
   6   1  24       32.55       43.24      7.34 o
   0   2  24      448.44      446.18      9.81 o
   1   2  24       42.35       38.88      3.54 o
   2   2  24      261.07      271.19      6.39 o
   3   2  24       90.86       91.38      5.49 o
   4   2  24      313.80      320.80      9.34 o
   5   2  24       33.24       44.87      6.27 o
   6   2  24       30.28       17.72      6.29 o
   0   3  24      165.47      176.56      7.35 o
   1   3  24      376.22      405.05      7.79 o
   2   3  24       97.03       89.59      4.80 o
   3   3  24       44.48       45.04      5.36 o
   4   3  24      354.29      375.09     10.92 o
   5   3  24       10.63        1.38      6.42 o
   0   4  24      729.66      739.26     15.86 o
   1   4  24      240.43      238.70      6.52 o
   2   4  24       64.64       60.55      5.40 o
   3   4  24      238.03      256.05      9.51 o
   4   4  24       11.85        9.00      5.89 o
   5   4  24      130.26      154.89      8.72 o
   0   5  24        5.40       -9.45      9.02 o
   1   5  24       46.42       54.82      7.81 o
   2   5  24       32.75       21.72      5.59 o
   3   5  24       83.91       86.24      7.86 o
   4   5  24       82.79       75.98      7.49 o
   0   6  24      249.50      270.06     16.57 o
   1   6  24      112.98      107.69      8.69 o
   2   6  24       68.57       54.36      8.45 o
   3   6  24       70.84       65.03      7.86 o
   0   7  24        0.94      -13.85      9.23 o
   1   7  24       80.30       93.44      9.53 o
   1   0  25      421.71      448.54     10.50 o
   2   0  25       21.78       16.76      4.86 o
   3   0  25       58.11       53.93      7.44 o
   4   0  25      106.33      126.14     10.30 o
   5   0  25        0.46       -6.89      7.41 o
   0   1  25        2.19        0.83      4.98 o
   1   1  25      163.14      156.71      4.92 o
   2   1  25      106.27       98.54      4.58 o
   3   1  25       11.56       14.25      4.57 o
   4   1  25       14.31        5.64      5.06 o
   5   1  25        4.50        5.27      5.84 o
   0   2  25      129.31      134.43      7.57 o
   1   2  25       48.92       62.01      3.91 o
   2   2  25       12.17        4.23      3.52 o
   3   2  25       98.28      106.24      6.23 o
   4   2  25        5.70        3.37      4.87 o
   5   2  25       18.16       13.67      5.68 o
   0   3  25       52.28       38.20      6.14 o
   1   3  25       67.88       82.71      4.50 o
   2   3  25      263.51      268.89      8.21 o
   3   3  25      251.95      276.94      9.26 o
   4   3  25      611.88      654.23     14.12 o
   5   3  25      395.59      428.94     12.63 o
   0   4  25       39.49       35.46      7.66 o
   1   4  25       38.12       36.94      6.17 o
   2   4  25      126.13      118.41      6.72 o
   3   4  25      288.79      305.33     10.74 o
   4   4  25      151.16      151.00      8.72 o
   0   5  25       30.37       22.09     11.33 o
   1   5  25       80.49       70.60      7.44 o
   2   5  25       20.24       10.70      6.37 o
   3   5  25       17.97       10.08      7.15 o
   0   6  25      138.44      143.70     13.91 o
   1   6  25      165.12      165.29     10.13 o
   2   6  25      160.09      178.09     10.20 o
   0   0  26      212.77      197.48     12.51 o
   1   0  26       11.88        8.16      4.86 o
   2   0  26       88.98       89.36      6.52 o
   3   0  26       12.82        2.77      6.41 o
   4   0  26        0.69       -7.27      6.72 o
   5   0  26       25.79        9.56     11.42 o
   0   1  26       16.22       20.52      5.36 o
   1   1  26       95.94       97.06      4.45 o
   2   1  26       13.84       11.93      4.20 o
   3   1  26       24.25       21.24      5.18 o
   4   1  26      146.00      146.98      7.30 o
   5   1  26      203.26      239.00      9.73 o
   0   2  26       65.14       67.44      6.62 o
   1   2  26       49.17       43.58      4.62 o
   2   2  26       12.11        5.47      4.33 o
   3   2  26       50.53       51.33      5.61 o
   4   2  26       94.51      122.64      9.46 o
   0   3  26       24.15       22.60      6.71 o
   1   3  26       32.54       32.40      4.38 o
   2   3  26      120.64      122.36      6.86 o
   3   3  26       66.04       63.90      6.47 o
   4   3  26       41.15       51.16      6.69 o
   0   4  26        2.09      -14.51     10.17 o
   1   4  26      213.24      230.45      8.20 o
   2   4  26      109.50       95.15      8.23 o
   3   4  26      113.54      126.36      8.39 o
   0   5  26       40.22       20.76     10.93 o
   1   5  26        1.80       -4.94      6.06 o
   2   5  26      102.82       79.19      8.25 o
   1   0  27        5.64        2.31      6.06 o
   2   0  27        1.43        3.45      6.52 o
   3   0  27        8.19       -5.05      6.31 o
   4   0  27        0.68       -9.42      6.96 o
   0   1  27       12.85       10.49      6.39 o
   1   1  27       55.57       56.44      4.83 o
   2   1  27       18.50       15.10      4.79 o
   3   1  27       86.05       86.27      6.01 o
   4   1  27       65.20       66.06      6.28 o
   0   2  27       90.22       93.33      7.90 o
   1   2  27        3.57        3.24      4.51 o
   2   2  27        8.31        0.07      4.63 o
   3   2  27      125.47      134.27      7.20 o
   4   2  27      152.05      152.68      8.09 o
   0   3  27        1.39       -4.95      6.97 o
   1   3  27       12.60        3.96      4.50 o
   2   3  27      130.07      141.67      7.35 o
   3   3  27      155.98      182.91      8.35 o
   0   4  27        1.22       -3.49      6.92 o
   1   4  27       38.14       27.09      7.06 o
   2   4  27      371.63      392.02     12.00 o
   0   5  27       12.99       -6.81     11.79 o
   0   0  28      131.75      135.53     14.25 o
   1   0  28      329.48      346.28     11.76 o
   2   0  28      154.68      141.42      9.33 o
   3   0  28        0.00        3.80      7.35 o
   0   1  28        7.60       -7.77      5.85 o
   1   1  28      142.75      154.41      6.89 o
   2   1  28       74.26       80.69      6.00 o
   3   1  28       17.63       16.75      5.36 o
   0   2  28       61.54       50.37      7.36 o
   1   2  28       28.17       19.42      5.88 o
   2   2  28       46.95       46.72      5.63 o
   3   2  28      107.65      114.30      7.11 o
   0   3  28       34.03       17.46      7.75 o
   1   3  28       66.73       68.27      6.52 o
   2   3  28       13.23        0.43      6.86 o
   0   4  28       35.45       19.74     13.88 o
   1   0  29       10.45       20.75      7.41 o
   2   0  29       36.96       30.71      7.66 o
   0   1  29        5.63        4.47      7.49 o
   1   1  29       91.04       99.36      6.36 o
   2   1  29       69.83       77.78      7.96 o
   0   2  29       64.39      102.14     10.42 o
   1   2  29       77.25       71.47      6.54 o
 
